# Supplementary material for: Projected Distribution and Dispersal Patterns of Potential Distribution Fasciola hepatica and Its Key Intermediate Host Radix spp. in Qinghai-Tibet Plateau, China, Under Plateau Climatic Conditions
Source: Pathogens. 2025 Jun 30;14(7):647. doi: 10.3390/pathogens14070647 (PMC12298090; doi:10.3390/pathogens14070647)
Supplement: Supplementary file 1 [file pathogens-14-00647-s001.zip]

Archive with 5 entries (5 files):
- Table S1.xls
- Table S2.xls
- Table S3.xls
- Table S4.xls
- Table S5.xlsx
