# Supplementary material for: Projected Distribution and Dispersal Patterns of Potential Distribution Fasciola hepatica and Its Key Intermediate Host Radix spp. in Qinghai-Tibet Plateau, China, Under Plateau Climatic Conditions
Source: Pathogens. 2025 Jun 30;14(7):647. doi: 10.3390/pathogens14070647 (PMC12298090; doi:10.3390/pathogens14070647)
Supplement: Supplementary file 1 [file pathogens-14-00647-s001.zip › Table S1.xls]

## Sheet: Sheet1
species	longitude	latitude	Source
Radix spp.	81.47	30.66	https://www.gbif.org/occurrence/4110439214
Radix spp.	118.351	29.0124	https://www.gbif.org/occurrence/4110439214
Radix spp.	115.774	41.6833	https://www.gbif.org/occurrence/4110439214
Radix spp.	81.59	30.68	https://www.gbif.org/occurrence/4110439214
Radix spp.	115.774	41.6833	https://www.gbif.org/occurrence/4110439214
Radix spp.	106.849	24.4001	https://www.gbif.org/occurrence/4110439214
Radix spp.	81.5	30.6667	https://www.gbif.org/occurrence/4110439214
Radix spp.	90.7427	30.7488	Bai Xue. Isotopic characteristics and temperature reconstruction of shell clusters of Radix spp. in lakes[D].Fujian Normal University,2021.DOI:10.27019/d.cnki.gfjsu.2021.000161.
Radix spp.	90.8962	30.7639	Bai Xue. Isotopic characteristics and temperature reconstruction of shell clusters of Radix spp. in lakes[D].Fujian Normal University,2021.DOI:10.27019/d.cnki.gfjsu.2021.000161.
Radix spp.	90.9837	30.8165	Bai Xue. Isotopic characteristics and temperature reconstruction of shell clusters of Radix spp. in lakes[D].Fujian Normal University,2021.DOI:10.27019/d.cnki.gfjsu.2021.000161.
Radix spp.	90.502	29.1548	Bai Xue. Isotopic characteristics and temperature reconstruction of shell clusters of Radix spp. in lakes[D].Fujian Normal University,2021.DOI:10.27019/d.cnki.gfjsu.2021.000161.
Radix spp.	90.6259	29.197	Bai Xue. Isotopic characteristics and temperature reconstruction of shell clusters of Radix spp. in lakes[D].Fujian Normal University,2021.DOI:10.27019/d.cnki.gfjsu.2021.000161.
Radix spp.	79.7626	33.4729	Bai Xue. Isotopic characteristics and temperature reconstruction of shell clusters of Radix spp. in lakes[D].Fujian Normal University,2021.DOI:10.27019/d.cnki.gfjsu.2021.000161.
Radix spp.	102.871	24.4681	Bai Xue. Isotopic characteristics and temperature reconstruction of shell clusters of Radix spp. in lakes[D].Fujian Normal University,2021.DOI:10.27019/d.cnki.gfjsu.2021.000161.
Radix spp.	102.544	23.6902	Bai Xue. Isotopic characteristics and temperature reconstruction of shell clusters of Radix spp. in lakes[D].Fujian Normal University,2021.DOI:10.27019/d.cnki.gfjsu.2021.000161.
Radix spp.	91.1069	30.4812	Zhou Lei. Serological investigation of Fasciola hepatica in yak and Tibetan sheep on the Qinghai-Tibet Plateau and identification of intraparasites in Tibetan snails[D].Tibet University,2020.DOI:10.27735/d.cnki.gxzdx.2020.000351.
Radix spp.	90.1672	29.439	Zhou Lei. Serological investigation of Fasciola hepatica in yak and Tibetan sheep on the Qinghai-Tibet Plateau and identification of intraparasites in Tibetan snails[D].Tibet University,2020.DOI:10.27735/d.cnki.gxzdx.2020.000351.
Radix spp.	90.7385	29.3534	Zhou Lei. Serological investigation of Fasciola hepatica in yak and Tibetan sheep on the Qinghai-Tibet Plateau and identification of intraparasites in Tibetan snails[D].Tibet University,2020.DOI:10.27735/d.cnki.gxzdx.2020.000351.
Radix spp.	94.3589	29.6455	Zhou Lei. Serological investigation of Fasciola hepatica in yak and Tibetan sheep on the Qinghai-Tibet Plateau and identification of intraparasites in Tibetan snails[D].Tibet University,2020.DOI:10.27735/d.cnki.gxzdx.2020.000351.
Radix spp.	95.7618	29.8706	Zhou Lei. Serological investigation of Fasciola hepatica in yak and Tibetan sheep on the Qinghai-Tibet Plateau and identification of intraparasites in Tibetan snails[D].Tibet University,2020.DOI:10.27735/d.cnki.gxzdx.2020.000351.
Radix spp.	80.7167	33.7167	Wen Z, M Z, Zhong X, et al. Biological and ecological features of saline lakes in northern Tibet, China[J]. Hydrobiologia, 2005, 541: 189-203.
Radix spp.	90.4167	28.483	von Oheimb PV, Albrecht C, Riedel F, Du L, Yang J, Aldridge DC, Bössneck U, Zhang H, Wilke T. Freshwater biogeography and limnological evolution of the Tibetan Plateau--insights from a plateau-wide distributed gastropod taxon (Radix spp.). PLoS One. 2011;6(10):e26307. doi: 10.1371/journal.pone.0026307. Epub 2011 Oct 20. PMID: 22028853; PMCID: PMC3197626.
Radix spp.	79.7833	33.433	von Oheimb PV, Albrecht C, Riedel F, Du L, Yang J, Aldridge DC, Bössneck U, Zhang H, Wilke T. Freshwater biogeography and limnological evolution of the Tibetan Plateau--insights from a plateau-wide distributed gastropod taxon (Radix spp.). PLoS One. 2011;6(10):e26307. doi: 10.1371/journal.pone.0026307. Epub 2011 Oct 20. PMID: 22028853; PMCID: PMC3197626.
Radix spp.	87.4167	29.2	von Oheimb PV, Albrecht C, Riedel F, Du L, Yang J, Aldridge DC, Bössneck U, Zhang H, Wilke T. Freshwater biogeography and limnological evolution of the Tibetan Plateau--insights from a plateau-wide distributed gastropod taxon (Radix spp.). PLoS One. 2011;6(10):e26307. doi: 10.1371/journal.pone.0026307. Epub 2011 Oct 20. PMID: 22028853; PMCID: PMC3197626.
Radix spp.	96.65	29.4833	von Oheimb PV, Albrecht C, Riedel F, Du L, Yang J, Aldridge DC, Bössneck U, Zhang H, Wilke T. Freshwater biogeography and limnological evolution of the Tibetan Plateau--insights from a plateau-wide distributed gastropod taxon (Radix spp.). PLoS One. 2011;6(10):e26307. doi: 10.1371/journal.pone.0026307. Epub 2011 Oct 20. PMID: 22028853; PMCID: PMC3197626.
Radix spp.	91.5167	32.0167	von Oheimb PV, Albrecht C, Riedel F, Du L, Yang J, Aldridge DC, Bössneck U, Zhang H, Wilke T. Freshwater biogeography and limnological evolution of the Tibetan Plateau--insights from a plateau-wide distributed gastropod taxon (Radix spp.). PLoS One. 2011;6(10):e26307. doi: 10.1371/journal.pone.0026307. Epub 2011 Oct 20. PMID: 22028853; PMCID: PMC3197626.
Radix spp.	90.3667	29.0833	von Oheimb PV, Albrecht C, Riedel F, Du L, Yang J, Aldridge DC, Bössneck U, Zhang H, Wilke T. Freshwater biogeography and limnological evolution of the Tibetan Plateau--insights from a plateau-wide distributed gastropod taxon (Radix spp.). PLoS One. 2011;6(10):e26307. doi: 10.1371/journal.pone.0026307. Epub 2011 Oct 20. PMID: 22028853; PMCID: PMC3197626.
Radix spp.	85.7333	29.6167	von Oheimb PV, Albrecht C, Riedel F, Du L, Yang J, Aldridge DC, Bössneck U, Zhang H, Wilke T. Freshwater biogeography and limnological evolution of the Tibetan Plateau--insights from a plateau-wide distributed gastropod taxon (Radix spp.). PLoS One. 2011;6(10):e26307. doi: 10.1371/journal.pone.0026307. Epub 2011 Oct 20. PMID: 22028853; PMCID: PMC3197626.
Radix spp.	98.4667	35.3667	von Oheimb PV, Albrecht C, Riedel F, Du L, Yang J, Aldridge DC, Bössneck U, Zhang H, Wilke T. Freshwater biogeography and limnological evolution of the Tibetan Plateau--insights from a plateau-wide distributed gastropod taxon (Radix spp.). PLoS One. 2011;6(10):e26307. doi: 10.1371/journal.pone.0026307. Epub 2011 Oct 20. PMID: 22028853; PMCID: PMC3197626.
Radix spp.	85	30.75	von Oheimb PV, Albrecht C, Riedel F, Du L, Yang J, Aldridge DC, Bössneck U, Zhang H, Wilke T. Freshwater biogeography and limnological evolution of the Tibetan Plateau--insights from a plateau-wide distributed gastropod taxon (Radix spp.). PLoS One. 2011;6(10):e26307. doi: 10.1371/journal.pone.0026307. Epub 2011 Oct 20. PMID: 22028853; PMCID: PMC3197626.
Radix spp.	97.0667	30.4833	Taft L, Wiechert U, Riedel F, et al. Sub-seasonal oxygen and carbon isotope variations in shells of modern Radix sp.(Gastropoda) from the Tibetan Plateau: potential of a new archive for palaeoclimatic studies[J]. Quaternary Science Reviews, 2012, 34: 44-56.
Radix spp.	88.1667	31.1667	Taft L, Wiechert U, Riedel F, et al. Sub-seasonal oxygen and carbon isotope variations in shells of modern Radix sp.(Gastropoda) from the Tibetan Plateau: potential of a new archive for palaeoclimatic studies[J]. Quaternary Science Reviews, 2012, 34: 44-56.
Radix spp.	88.2833	31.2833	Taft L, Wiechert U, Riedel F, et al. Sub-seasonal oxygen and carbon isotope variations in shells of modern Radix sp.(Gastropoda) from the Tibetan Plateau: potential of a new archive for palaeoclimatic studies[J]. Quaternary Science Reviews, 2012, 34: 44-56.
Radix spp.	98.5	35.25	Taft L, Wiechert U, Zhang H, et al. Oxygen and carbon isotope patterns archived in shells of the aquatic gastropod Radix: Hydrologic and climatic signals across the Tibetan Plateau in sub-monthly resolution[J]. Quaternary International, 2013, 290: 282-298.
Radix spp.	81.3667	30.75	Taft L, Wiechert U, Zhang H, et al. Oxygen and carbon isotope patterns archived in shells of the aquatic gastropod Radix: Hydrologic and climatic signals across the Tibetan Plateau in sub-monthly resolution[J]. Quaternary International, 2013, 290: 282-298.
Radix spp.	90.4167	90.0333	Taft L, Wiechert U, Zhang H, et al. Oxygen and carbon isotope patterns archived in shells of the aquatic gastropod Radix: Hydrologic and climatic signals across the Tibetan Plateau in sub-monthly resolution[J]. Quaternary International, 2013, 290: 282-298.
Radix spp.	79.9167	33.55	Taft L, Wiechert U, Zhang H, et al. Oxygen and carbon isotope patterns archived in shells of the aquatic gastropod Radix: Hydrologic and climatic signals across the Tibetan Plateau in sub-monthly resolution[J]. Quaternary International, 2013, 290: 282-298.
Radix spp.	83.2	32.4333	Taft L, Wiechert U, Zhang H, et al. Oxygen and carbon isotope patterns archived in shells of the aquatic gastropod Radix: Hydrologic and climatic signals across the Tibetan Plateau in sub-monthly resolution[J]. Quaternary International, 2013, 290: 282-298.
Radix spp.	85.7333	29.65	Taft L, Wiechert U, Zhang H, et al. Oxygen and carbon isotope patterns archived in shells of the aquatic gastropod Radix: Hydrologic and climatic signals across the Tibetan Plateau in sub-monthly resolution[J]. Quaternary International, 2013, 290: 282-298.
Radix spp.	83.35	31.45	Hudson A M, Quade J, Huth T E, et al. Lake level reconstruction for 12.8–2.3 ka of the Ngangla Ring Tso closed-basin lake system, southwest Tibetan Plateau[J]. Quaternary Research, 2015, 83(1): 66-79.
Radix spp.	90.2667	30.7833	Chen F, Feng J L, Hu H P. Relationship between the shell geochemistry of the modern aquatic gastropod Radix and water chemistry of lakes of the Tibetan Plateau[J]. Hydrobiologia, 2016, 771: 239-254.
Radix spp.	90.2333	30.8833	Chen F, Feng J L, Hu H P. Relationship between the shell geochemistry of the modern aquatic gastropod Radix and water chemistry of lakes of the Tibetan Plateau[J]. Hydrobiologia, 2016, 771: 239-254.
Radix spp.	90.95	30.9167	Chen F, Feng J L, Hu H P. Relationship between the shell geochemistry of the modern aquatic gastropod Radix and water chemistry of lakes of the Tibetan Plateau[J]. Hydrobiologia, 2016, 771: 239-254.
Radix spp.	90.8667	30.8833	Chen F, Feng J L, Hu H P. Relationship between the shell geochemistry of the modern aquatic gastropod Radix and water chemistry of lakes of the Tibetan Plateau[J]. Hydrobiologia, 2016, 771: 239-254.
Radix spp.	90.95	30.7667	Chen F, Feng J L, Hu H P. Relationship between the shell geochemistry of the modern aquatic gastropod Radix and water chemistry of lakes of the Tibetan Plateau[J]. Hydrobiologia, 2016, 771: 239-254.
Radix spp.	90.3833	28.9833	Chen F, Feng J L, Hu H P. Relationship between the shell geochemistry of the modern aquatic gastropod Radix and water chemistry of lakes of the Tibetan Plateau[J]. Hydrobiologia, 2016, 771: 239-254.
Radix spp.	90.4833	28.95	Chen F, Feng J L, Hu H P. Relationship between the shell geochemistry of the modern aquatic gastropod Radix and water chemistry of lakes of the Tibetan Plateau[J]. Hydrobiologia, 2016, 771: 239-254.
Radix spp.	90.8333	28.7333	Chen F, Feng J L, Hu H P. Relationship between the shell geochemistry of the modern aquatic gastropod Radix and water chemistry of lakes of the Tibetan Plateau[J]. Hydrobiologia, 2016, 771: 239-254.
Radix spp.	90.5167	28.7667	Chen F, Feng J L, Hu H P. Relationship between the shell geochemistry of the modern aquatic gastropod Radix and water chemistry of lakes of the Tibetan Plateau[J]. Hydrobiologia, 2016, 771: 239-254.
Radix spp.	91.05	28.8333	Chen F, Feng J L, Hu H P. Relationship between the shell geochemistry of the modern aquatic gastropod Radix and water chemistry of lakes of the Tibetan Plateau[J]. Hydrobiologia, 2016, 771: 239-254.
Radix spp.	90.4	28.8833	Chen F, Feng J L, Hu H P. Relationship between the shell geochemistry of the modern aquatic gastropod Radix and water chemistry of lakes of the Tibetan Plateau[J]. Hydrobiologia, 2016, 771: 239-254.
Radix spp.	86.2833	30.55	Chen F, Feng J L, Hu H P. Relationship between the shell geochemistry of the modern aquatic gastropod Radix and water chemistry of lakes of the Tibetan Plateau[J]. Hydrobiologia, 2016, 771: 239-254.
Radix spp.	88.2833	31.85	Chen F, Feng J L, Hu H P. Relationship between the shell geochemistry of the modern aquatic gastropod Radix and water chemistry of lakes of the Tibetan Plateau[J]. Hydrobiologia, 2016, 771: 239-254.
Radix spp.	88.4333	31.7833	Chen F, Feng J L, Hu H P. Relationship between the shell geochemistry of the modern aquatic gastropod Radix and water chemistry of lakes of the Tibetan Plateau[J]. Hydrobiologia, 2016, 771: 239-254.
Radix spp.	90.8833	30.9167	Chen F, Feng J L, Hu H P, et al. Potential forcing mechanisms of Holocene lake-level changes at Nam Co, Tibetan Plateau: Inferred from the stable isotopic composition of shells of the gastropod Radix[J]. The Holocene, 2017, 27(4): 594-604.
Radix spp.	102.844	36.3446	Guo Mingjia. Study on the biological characteristics of Fasciola spp. in Tibetan sheep in Qinghai[D].Qinghai University,2016.
Radix spp.	101.261	36.69	Guo Mingjia. Study on the biological characteristics of Fasciola spp. in Tibetan sheep in Qinghai[D].Qinghai University,2016.
Radix spp.	101.445	36.0676	Guo Mingjia. Study on the biological characteristics of Fasciola spp. in Tibetan sheep in Qinghai[D].Qinghai University,2016.
Radix spp.	98.6871	24.5957	Zhang Jiping, Sun Xiangji, Yan Nengliang, et al. Occurrence and diagnosis of sheep Fasciola hepatica in Longling County[J].Livestock and Poultry Industry.2016,(03):87-88.DOI:10.19567/j.cnki.1008-0414.2016.03.075.
Radix spp.	102.463	35.8735	Guo Mingjia, Chen Gang, Tang Jie, et al. Morphological and molecular identification of Fasciola hepatica[J].Animal Husbandry and Veterinary Medicine,2016,48(06):6-9.)
Radix spp.	81.2212	43.9132	Kader Bayidawurat, Ayituhan Ibrain. Occurrence and prevention of fasciola hepatica of brown bovine in Xinjiang. Livestock and Poultry Industry,2015,(06):80-81.DOI:10.19567/j.cnki.1008-0414.2015.06.061.
Radix spp.	102.627	25.8652	Chen Long. Diagnosis and treatment of a case of bovine liver fascioliasis[J].Yunnan Animal Husbandry and Veterinary Medicine,2015,(01):45.)
Radix spp.	93.1698	36.9148	Li Hongxue. Investigation and analysis of the distribution of fascioliasis in sheep liver in Germu City [J]. Qinghai Journal of Animal Husbandry and Veterinary Medicine,2014,44(03):25.)
Radix spp.	94.8313	36.4357	He Yong,Li Xiuying,Chen Liyun. Diagnosis and control of fascioliasis in sheep liver[J].Chinese Journal of Animal Husbandry and Veterinary Medicine,2013,29(12):89.)
Radix spp.	99.7003	27.8216	XU Zhengwen. Control measures for fascioliasis in sheep[J].Chinese Journal of Animal Husbandry and Veterinary Medicine,2013,29(02):158.)
Radix spp.	100.235	37.2889	Wang Shangwei, Wang Haiying, Luo Bingrong, et al. Experimental study on the killing of snails by niclosamide ethanolamine salt wettable powder and tetrameric spiramine suspension[J].Chinese Journal of Schistosomiasis Control,2013,25(01):61-63.DOI:10.16250/j.32.1374.2013.01.003.
Radix spp.	100.573	25.8363	Wang Shangwei, Luo Bingrong, Wang Haiying, et al. Experimental observation on the effect of Midali on killing Lymnaeidae [J].Tropical Diseases and Parasitology,2012,10(04):222-224.)
Radix spp.	103.294	26.4242	Yuan Ping, Hu Yuanbin, Liu Qi, et al. Experience in the treatment of fascioliasis in sheep liver[J]. Yunnan Animal Husbandry and Veterinary Medicine,2011,(05):27.)
Radix spp.	81.0438	44.9936	Nuliman, Sabiti. Investigation and analysis of the epidemiology of fascioliasis in sheep liver[J].Xinjiang Animal Husbandry,2011,(S1):29.DOI:10.16795/j.cnki.xjxmy.2011.s1.011.
Radix spp.	89.5976	44.0294	Reziwan, Amina. Prevention and control of fascioliasis in sheep liver [J].Xinjiang Animal Husbandry,2011,(S1):56-57.DOI:10.16795/j.cnki.xjxmy.2011.s1.032.
Radix spp.	103.424	24.5042	Wu Guoqiong,Zhou Zhuo. Diagnosis and control of fascioliasis in goat liver[J].Breeding Technical Consultant,2011,(01):83.)
Radix spp.	100.92	36.971	LONG Mucuo. Bovine liver fascioliasis and its control in marshy area of Haiyan County[C]//Chinese Association of Animal Science and Veterinary Medicine.2010 Annual Conference of Chinese Animal Husbandry and Veterinary Medicine——Proceedings of the Second China Veterinary Clinical Conference (Volume I).Veterinary Station of Qinghai Lake Township, Haiyan County; ,2010:2.
Radix spp.	98.213	34.9207	XIE Shouyi. A brief discussion on the prevention and control of fascioliasis in Tibetan sheep [J].Animal Husbandry and Veterinary Science and Technology Information,2010,(07):58-59.
Radix spp.	105.769	34.6387	ZHAO Jinguo,MA Ping,ZHOU Xiwang. Prevention and control of goat liver fascioliasis [J]. Rural Breeding Technology,2010,(03):31.)
Radix spp.	102.768	25.1338	LI Shurong, LI Qihua, ZHANG Jing, et al. Killing experiment of gourd tea on Lymnaeidae [J].Chinese Journal of Veterinary Medicine,2003,(01):3-4.
Radix spp.	100.446	38.0708	Bai Zhongyu. Ecological observation of Lymnaeidae in Arou Township, Qilian County and its seasonal dynamic investigation of Fasciola hepatica infection[J].China Yak,1991,(03):35-37.)
Radix spp.	102.152	33.8719	LI Guoqing,JIN Jiasheng. Ontogenetic observation of Lymnaeisae in pastoral areas of Gansu Province[J].China Veterinary Science and Technology,1990,(01):7-9.DOI:10.16656/j.issn.1673-4696.1990.01.002.
Radix spp.	102.649	34.789	LI Guoqing,JIN Jiasheng. Ontogenetic observation of Lymnaeisae in pastoral areas of Gansu Province[J].China Veterinary Science and Technology,1990,(01):7-9.DOI:10.16656/j.issn.1673-4696.1990.01.002.
Radix spp.	102.374	34.2642	LI Guoqing,JIN Jiasheng. Ontogenetic observation of Lymnaeisae in pastoral areas of Gansu Province[J].China Veterinary Science and Technology,1990,(01):7-9.DOI:10.16656/j.issn.1673-4696.1990.01.002.
Radix spp.	102.974	33.5709	ZHU Huiqing,JIANG Xishi,LI Bifu. Study on intermediate host of Fasciola hepatica in grassland of Northwest Sichuan[J].Journal of Southwest University for Nationalities (Animal Husbandry and Veterinary Science),1986,(01):1-8.)
Radix spp.	102.98	33.0153	ZHU Huiqing,JIANG Xishi,LI Bifu. Study on intermediate host of Fasciola hepatica in grassland of Northwest Sichuan[J].Journal of Southwest University for Nationalities (Animal Husbandry and Veterinary Science),1986,(01):1-8.)
Radix spp.	102.644	32.9208	ZHU Huiqing,JIANG Xishi,LI Bifu. Study on intermediate host of Fasciola hepatica in grassland of Northwest Sichuan[J].Journal of Southwest University for Nationalities (Animal Husbandry and Veterinary Science),1986,(01):1-8.)
Radix spp.	101.065	22.5101	LIU Yueying,ZHANG Wenzhen,WANG Yuexian. A new record in China's Lumnaeidae section [J].Journal of Zoological Taxonomy,1979,(04):311.)
Radix spp.	79.4272	41.3663	Wang Yaoxian, Wang Enyi, Gao Jiaxiang, et al. Field observation of Lymnaeidae in Toshkent Riverbank, an intermediate host of Fasciola hepatica [J].Chinese Journal of Zoology,1979,(04):10-13.DOI:10.13859/j.cjz.1979.04.006.
Radix spp.	90.9847	29.4158	ZHOU Lei, LI Yuncan, SHEN Mu You, et al. Morphological observation and PCR identification of Endotrematoma snail larvae in an aquaculture farm in Qushui, Tibet[J].Plateau Agriculture,2019,3(05):506-509+514.DOI:10.19707/j.cnki.jpa.2019.05.006.
Radix spp.	100.156	25.7956	Du Lina, Chen Xiaoyong, Yang Junxing, et al. Investigation of the current situation of molluscs in the four major plateau lakes in northwest Yunnan [J].Journal of Water Ecology,2012,33(06):44-49.DOI:10.15928/j.1674-3075.2012.06.005.
Radix spp.	100.671	26.5525	Du Lina, Chen Xiaoyong, Yang Junxing, et al. Investigation of the current situation of molluscs in the four major plateau lakes in northwest Yunnan [J].Journal of Water Ecology,2012,33(06):44-49.DOI:10.15928/j.1674-3075.2012.06.005.
Radix spp.	100.823	27.6756	Du Lina, Chen Xiaoyong, Yang Junxing, et al. Investigation of the current situation of molluscs in the four major plateau lakes in northwest Yunnan [J].Journal of Water Ecology,2012,33(06):44-49.DOI:10.15928/j.1674-3075.2012.06.005.
Radix spp.	100.213	25.6941	ZHANG Min, CAI Qinghua, TANG Tao, et al. Community structure and spatial distribution of macrobenthic fauna in lakes in the Erhai Basin[J].Chinese Journal of Ecology,2011,30(08):1696-1702.DOI:10.13292/j.1000-4890.2011.0272.
Radix spp.	100.243	25.7207	ZHANG Min, CAI Qinghua, TANG Tao, et al. Community structure and spatial distribution of macrobenthic fauna in lakes in the Erhai Basin[J].Chinese Journal of Ecology,2011,30(08):1696-1702.DOI:10.13292/j.1000-4890.2011.0272.
Radix spp.	100.215	25.8342	ZHANG Min, CAI Qinghua, TANG Tao, et al. Community structure and spatial distribution of macrobenthic fauna in lakes in the Erhai Basin[J].Chinese Journal of Ecology,2011,30(08):1696-1702.DOI:10.13292/j.1000-4890.2011.0272.
Radix spp.	100.166	25.8644	ZHANG Min, CAI Qinghua, TANG Tao, et al. Community structure and spatial distribution of macrobenthic fauna in lakes in the Erhai Basin[J].Chinese Journal of Ecology,2011,30(08):1696-1702.DOI:10.13292/j.1000-4890.2011.0272.
Radix spp.	100.121	25.9429	ZHANG Min, CAI Qinghua, TANG Tao, et al. Community structure and spatial distribution of macrobenthic fauna in lakes in the Erhai Basin[J].Chinese Journal of Ecology,2011,30(08):1696-1702.DOI:10.13292/j.1000-4890.2011.0272.
Radix spp.	100.157	25.9574	ZHANG Min, CAI Qinghua, TANG Tao, et al. Community structure and spatial distribution of macrobenthic fauna in lakes in the Erhai Basin[J].Chinese Journal of Ecology,2011,30(08):1696-1702.DOI:10.13292/j.1000-4890.2011.0272.
Radix spp.	99.9413	26.1605	ZHANG Min, CAI Qinghua, TANG Tao, et al. Community structure and spatial distribution of macrobenthic fauna in lakes in the Erhai Basin[J].Chinese Journal of Ecology,2011,30(08):1696-1702.DOI:10.13292/j.1000-4890.2011.0272.
Radix spp.	99.9574	26.1452	ZHANG Min, CAI Qinghua, TANG Tao, et al. Community structure and spatial distribution of macrobenthic fauna in lakes in the Erhai Basin[J].Chinese Journal of Ecology,2011,30(08):1696-1702.DOI:10.13292/j.1000-4890.2011.0272.
Radix spp.	99.9694	26.2809	ZHANG Min, CAI Qinghua, TANG Tao, et al. Community structure and spatial distribution of macrobenthic fauna in lakes in the Erhai Basin[J].Chinese Journal of Ecology,2011,30(08):1696-1702.DOI:10.13292/j.1000-4890.2011.0272.
Radix spp.	103.916	33.1675	ZHANG Hanfeng,XIE Siguang,LI Lianqiang. Benthic invertebrate diversity survey in Jiuzhaigou Nature Reserve[J].Journal of Neijiang Normal University,2005,(04):68-71.)
Radix spp.	103.927	33.2399	ZHANG Hanfeng,XIE Siguang,LI Lianqiang. Benthic invertebrate diversity survey in Jiuzhaigou Nature Reserve[J].Journal of Neijiang Normal University,2005,(04):68-71.)
Radix spp.	103.99	33.2248	ZHANG Hanfeng,XIE Siguang,LI Lianqiang. Benthic invertebrate diversity survey in Jiuzhaigou Nature Reserve[J].Journal of Neijiang Normal University,2005,(04):68-71.)
Radix spp.	103.888	33.165	ZHANG Hanfeng,XIE Siguang,LI Lianqiang. Benthic invertebrate diversity survey in Jiuzhaigou Nature Reserve[J].Journal of Neijiang Normal University,2005,(04):68-71.)
Radix spp.	102.479	24.9789	WANG Lizhen,LIU Yongding,XIAO Bangding. Monitoring and investigation of benthic fauna in non-enclosed water body of Dianchi Lake[J].Water Resources and Fisheries,2004,(01):49-51.)
Radix spp.	102.706	24.9462	WANG Lizhen,LIU Yongding,XIAO Bangding. Monitoring and investigation of benthic fauna in non-enclosed water body of Dianchi Lake[J].Water Resources and Fisheries,2004,(01):49-51.)
Radix spp.	103.268	25.4387	LI Shurong, Wang Biyong, Wang Guangcheng, et al. Preliminary investigation of freshwater snails in Tangzi Town Beef Cattle Base [j].Yunnan Agriculture,1997,(02):19.)
Radix spp.	80.3852	33.7157	Shao Guannan. Investigation of cercariae dermatitis in Ali area, Tibet[J] .Chinese Journal of Parasitology and Parasitic Diseases,1988,(03):11-12+83.
Radix spp.	79.7391	33.3872	Shao Guannan. Investigation of cercariae dermatitis in Ali area, Tibet[J] .Chinese Journal of Parasitology and Parasitic Diseases,1988,(03):11-12+83.
Radix spp.	81.3021	30.3725	Shao Guannan. Investigation of cercariae dermatitis in Ali area, Tibet[J] .Chinese Journal of Parasitology and Parasitic Diseases,1988,(03):11-12+83.
Radix spp.	103.568	29.7398	JIN Zhiliang. Reproductive habits of Radix auricularia.[C]//Shellfish Branch of Chinese Marine Limnological Society. Proceedings of the Second Representative Meeting and the Third Academic Symposium of the Shellfish Branch of the Chinese Society of Zoology and the Chinese Marine Limnological Society. Department of Biology, Leshan Normal College, Sichuan; ,1986:2.
Radix spp.	102.194	30.0304	Deng Shijin,Chen Deming. Investigation on the living habits and species of the Lymnaeidae, intermediate host of Fasciola hepatica in Ganzi Prefecture[J].Sichuan Animal Husbandry and Veterinary Medicine,1986,(01):25-26.)
Radix spp.	101.121	30.9824	Deng Shijin,Chen Deming. Investigation on the living habits and species of the Lymnaeidae, intermediate host of Fasciola hepatica in Ganzi Prefecture[J].Sichuan Animal Husbandry and Veterinary Medicine,1986,(01):25-26.)
Radix spp.	89.6808	28.5614	Liu Yueying. Freshwater lung snails in Shigatse and Gyantse areas of Tibet, China[J].Acta Zoologica Sinica,1963,(01):71-78.
Radix spp.	90.2223	29.2051	Liu Yueying. Freshwater lung snails in Shigatse and Gyantse areas of Tibet, China[J].Acta Zoologica Sinica,1963,(01):71-78.
Radix spp.	87.847	28.2916	Liu Yueying. Freshwater lung snails in Shigatse and Gyantse areas of Tibet, China[J].Acta Zoologica Sinica,1963,(01):71-78.
Radix spp.	89.1618	27.7251	Liu Yueying. Freshwater lung snails in Shigatse and Gyantse areas of Tibet, China[J].Acta Zoologica Sinica,1963,(01):71-78.
Radix spp.	89.4625	29.3487	Liu Yueying. Freshwater lung snails in Shigatse and Gyantse areas of Tibet, China[J].Acta Zoologica Sinica,1963,(01):71-78.
Radix spp.	89.7568	29.6566	Liu Yueying. Freshwater lung snails in Shigatse and Gyantse areas of Tibet, China[J].Acta Zoologica Sinica,1963,(01):71-78.
Radix spp.	104.121	30.7338	DING Ruihua. Freshwater molluscs in Chengdu[J]. Chinese Journal of Zoology,1983,(06):25-27.DOI:10.13859/j.cjz.1983.06.009.
Radix spp.	104.096	30.7506	DING Ruihua. Freshwater molluscs in Chengdu[J]. Chinese Journal of Zoology,1983,(06):25-27.DOI:10.13859/j.cjz.1983.06.009.
Radix spp.	103.993	30.6754	DING Ruihua. Freshwater molluscs in Chengdu[J]. Chinese Journal of Zoology,1983,(06):25-27.DOI:10.13859/j.cjz.1983.06.009.
Radix spp.	104.123	30.6366	DING Ruihua. Freshwater molluscs in Chengdu[J]. Chinese Journal of Zoology,1983,(06):25-27.DOI:10.13859/j.cjz.1983.06.009.
Radix spp.	104.178	30.736	DING Ruihua. Freshwater molluscs in Chengdu[J]. Chinese Journal of Zoology,1983,(06):25-27.DOI:10.13859/j.cjz.1983.06.009.
Radix spp.	104.278	30.5496	DING Ruihua. Freshwater molluscs in Chengdu[J]. Chinese Journal of Zoology,1983,(06):25-27.DOI:10.13859/j.cjz.1983.06.009.
Radix spp.	103.832	30.5144	DING Ruihua. Freshwater molluscs in Chengdu[J]. Chinese Journal of Zoology,1983,(06):25-27.DOI:10.13859/j.cjz.1983.06.009.
Radix spp.	109.803	40.6899	DING Ruihua. Freshwater molluscs in Chengdu[J]. Chinese Journal of Zoology,1983,(06):25-27.DOI:10.13859/j.cjz.1983.06.009.
Radix spp.	103.721	30.8165	DING Ruihua. Freshwater molluscs in Chengdu[J]. Chinese Journal of Zoology,1983,(06):25-27.DOI:10.13859/j.cjz.1983.06.009.
Radix spp.	103.74	30.7462	DING Ruihua. Freshwater molluscs in Chengdu[J]. Chinese Journal of Zoology,1983,(06):25-27.DOI:10.13859/j.cjz.1983.06.009.
Radix spp.	103.794	30.6669	DING Ruihua. Freshwater molluscs in Chengdu[J]. Chinese Journal of Zoology,1983,(06):25-27.DOI:10.13859/j.cjz.1983.06.009.
Radix spp.	103.837	30.4127	DING Ruihua. Freshwater molluscs in Chengdu[J]. Chinese Journal of Zoology,1983,(06):25-27.DOI:10.13859/j.cjz.1983.06.009.
Radix spp.	104.089	30.5572	DING Ruihua. Freshwater molluscs in Chengdu[J]. Chinese Journal of Zoology,1983,(06):25-27.DOI:10.13859/j.cjz.1983.06.009.
Radix spp.	103.835	30.9355	DING Ruihua. Freshwater molluscs in Chengdu[J]. Chinese Journal of Zoology,1983,(06):25-27.DOI:10.13859/j.cjz.1983.06.009.
Radix spp.	104.148	30.8144	DING Ruihua. Freshwater molluscs in Chengdu[J]. Chinese Journal of Zoology,1983,(06):25-27.DOI:10.13859/j.cjz.1983.06.009.
Radix spp.	103.819	30.9751	DING Ruihua. Freshwater molluscs in Chengdu[J]. Chinese Journal of Zoology,1983,(06):25-27.DOI:10.13859/j.cjz.1983.06.009.
Radix spp.	104.25	30.9189	DING Ruihua. Freshwater molluscs in Chengdu[J]. Chinese Journal of Zoology,1983,(06):25-27.DOI:10.13859/j.cjz.1983.06.009.
Radix spp.	104.421	30.9939	DING Ruihua. Freshwater molluscs in Chengdu[J]. Chinese Journal of Zoology,1983,(06):25-27.DOI:10.13859/j.cjz.1983.06.009.
Radix spp.	104.437	30.8793	DING Ruihua. Freshwater molluscs in Chengdu[J]. Chinese Journal of Zoology,1983,(06):25-27.DOI:10.13859/j.cjz.1983.06.009.
Radix spp.	86.3569	44.2977	Wang Guoying,Yang Lihui. Study on morphology and ecology of Radix plicatula Beson[J].Journal of Xinjiang Bayi Agricultural University,1980,(01):21-31.)
Radix spp.	89.5965	44.0262	Wang Guoying,Yang Lihui. Study on morphology and ecology of Radix plicatula Beson[J].Journal of Xinjiang Bayi Agricultural University,1980,(01):21-31.)
Radix spp.	102.85	29.8066	YANG Guangyou. Biological study of four freshwater snails in the suburbs of Ya'an[J].Sichuan Animal Husbandry and Veterinary Medicine,1994,(04):21-22.)
Radix spp.	103.067	30.0221	YANG Guangyou. Biological study of four freshwater snails in the suburbs of Ya'an[J].Sichuan Animal Husbandry and Veterinary Medicine,1994,(04):21-22.)
Radix spp.	108.662	36.1268	ZHANG Chongxin,LIU Tianbin,SHANG Mantang. Investigation on the species and natural infection status of Lymnaeidae in the Meridian Ridge area[J].Gansu Animal Husbandry and Veterinary Medicine,1994,(06):14.)
Radix spp.	108.243	35.8555	ZHANG Chongxin,LIU Tianbin,SHANG Mantang. Investigation on the species and natural infection status of Lymnaeidae in the Meridian Ridge area[J].Gansu Animal Husbandry and Veterinary Medicine,1994,(06):14.)
Radix spp.	79.2485	41.206	YAN Shoudun. Orientobiharzia in sheep birds was discovered for the first time in Xinjiang[J].Animal Husbandry and Veterinary Science and Technology Information,1997(17):9.)
Radix spp.	121.791	43.5305	HU Zongfu,LI Shuguo,NIU Huaxin. Preliminary report on the investigation of freshwater snail resources in the West Liaohe River[J]. Animal Husbandry and Veterinary Science and Technology Information,2013,(10):28-30.)
Radix spp.	122.237	43.6699	HU Zongfu,LI Shuguo,NIU Huaxin. Preliminary report on the investigation of freshwater snail resources in the West Liaohe River[J]. Animal Husbandry and Veterinary Science and Technology Information,2013,(10):28-30.)
Radix spp.	122.278	43.6541	HU Zongfu,LI Shuguo,NIU Huaxin. Preliminary report on the investigation of freshwater snail resources in the West Liaohe River[J]. Animal Husbandry and Veterinary Science and Technology Information,2013,(10):28-30.)
Radix spp.	122.267	43.6387	HU Zongfu,LI Shuguo,NIU Huaxin. Preliminary report on the investigation of freshwater snail resources in the West Liaohe River[J]. Animal Husbandry and Veterinary Science and Technology Information,2013,(10):28-30.)
Radix spp.	122.228	43.6074	HU Zongfu,LI Shuguo,NIU Huaxin. Preliminary report on the investigation of freshwater snail resources in the West Liaohe River[J]. Animal Husbandry and Veterinary Science and Technology Information,2013,(10):28-30.)
Radix spp.	93.027	30.0123	LIU Haiping, YE Shaowen, YANG Xuefeng, et al. Spatiotemporal dynamics of aquatic communities in Niyang River in Tibet and their relationship with environmental factors:3.Macrobenthic fauna[J].Journal of Lake Sciences,2014,26(01):154-160.)
Radix spp.	102.788	24.3391	ZHANG Yiguang, HAO Tianxi, WU Chunyun, et al. Preliminary investigation of freshwater gastropods in Yunnan Province[J].Marine Science Collection,1997,(02):15-26.)
Radix spp.	102.781	24.8821	ZHANG Yiguang, HAO Tianxi, WU Chunyun, et al. Preliminary investigation of freshwater gastropods in Yunnan Province[J].Marine Science Collection,1997,(02):15-26.)
Radix spp.	101.576	21.4771	ZHANG Yiguang, HAO Tianxi, WU Chunyun, et al. Preliminary investigation of freshwater gastropods in Yunnan Province[J].Marine Science Collection,1997,(02):15-26.)
Radix spp.	101.256	21.938	ZHANG Yiguang, HAO Tianxi, WU Chunyun, et al. Preliminary investigation of freshwater gastropods in Yunnan Province[J].Marine Science Collection,1997,(02):15-26.)
Radix spp.	102.769	24.1405	ZHANG Yiguang, HAO Tianxi, WU Chunyun, et al. Preliminary investigation of freshwater gastropods in Yunnan Province[J].Marine Science Collection,1997,(02):15-26.)
Radix spp.	103.307	23.4281	ZHANG Yiguang, HAO Tianxi, WU Chunyun, et al. Preliminary investigation of freshwater gastropods in Yunnan Province[J].Marine Science Collection,1997,(02):15-26.)
Radix spp.	103.692	25.0482	ZHANG Yiguang, HAO Tianxi, WU Chunyun, et al. Preliminary investigation of freshwater gastropods in Yunnan Province[J].Marine Science Collection,1997,(02):15-26.)
Radix spp.	100.786	22.0454	ZHANG Yiguang, HAO Tianxi, WU Chunyun, et al. Preliminary investigation of freshwater gastropods in Yunnan Province[J].Marine Science Collection,1997,(02):15-26.)
Radix spp.	99.2071	25.1069	ZHANG Yiguang, HAO Tianxi, WU Chunyun, et al. Preliminary investigation of freshwater gastropods in Yunnan Province[J].Marine Science Collection,1997,(02):15-26.)
Radix spp.	100.158	26.873	ZHANG Yiguang, HAO Tianxi, WU Chunyun, et al. Preliminary investigation of freshwater gastropods in Yunnan Province[J].Marine Science Collection,1997,(02):15-26.)
Radix spp.	99.9363	26.4986	ZHANG Yiguang, HAO Tianxi, WU Chunyun, et al. Preliminary investigation of freshwater gastropods in Yunnan Province[J].Marine Science Collection,1997,(02):15-26.)
Radix spp.	102.52	23.698	ZHANG Yiguang, HAO Tianxi, WU Chunyun, et al. Preliminary investigation of freshwater gastropods in Yunnan Province[J].Marine Science Collection,1997,(02):15-26.)
Radix spp.	102.676	24.8406	ZHANG Yiguang, HAO Tianxi, WU Chunyun, et al. Preliminary investigation of freshwater gastropods in Yunnan Province[J].Marine Science Collection,1997,(02):15-26.)
Radix spp.	79.0686	36.5837	Xiao Fang,Wu Min,Li Chengsen. Discovery of snails in the Keriya River Desert[J]. Life World,2019,(11):72-73.)
Radix spp.	82.6098	41.018	Xiao Fang,Wu Min,Li Chengsen. Discovery of snails in the Keriya River Desert[J]. Life World,2019,(11):72-73.)
Radix spp.	102.81	24.19	https://www.gbif.org/occurrence/4110439214
Radix spp.	103.01	24.87	https://www.gbif.org/occurrence/4110439214
Radix spp.	102.81	24.38	https://www.gbif.org/occurrence/4110439214
Radix spp.	93.6	35.43	https://www.gbif.org/occurrence/4110439214
Radix spp.	102.86	25.27	https://www.gbif.org/occurrence/4110439214
Radix spp.	102.85	24.44	https://www.gbif.org/occurrence/4110439214
Radix spp.	102.62	23.66	https://www.gbif.org/occurrence/4110439214
Radix spp.	99.4299	35.405	https://www.gbif.org/occurrence/4110439214
Radix spp.	88.49	30.96	https://www.gbif.org/occurrence/4110439214
Radix spp.	90.42	29.03	https://www.gbif.org/occurrence/4110439214
Radix spp.	80.14	32.51	https://www.gbif.org/occurrence/4110439214
Radix spp.	80.17	31.89	https://www.gbif.org/occurrence/4110439214
Radix spp.	89.41	29.33	https://www.gbif.org/occurrence/4110439214
Radix spp.	86.72	29.42	https://www.gbif.org/occurrence/4110439214
Radix spp.	85.01	30.77	https://www.gbif.org/occurrence/4110439214
Radix spp.	81.9	30.71	https://www.gbif.org/occurrence/4110439214
Radix spp.	82.6	30.52	https://www.gbif.org/occurrence/4110439214
Radix spp.	87.42	29.21	https://www.gbif.org/occurrence/4110439214
Radix spp.	83.74	29.87	https://www.gbif.org/occurrence/4110439214
Radix spp.	85.74	29.63	https://www.gbif.org/occurrence/4110439214
Radix spp.	81.37	30.76	https://www.gbif.org/occurrence/4110439214
Radix spp.	90.38	29.1	https://www.gbif.org/occurrence/4110439214
Radix spp.	82.95	30.27	https://www.gbif.org/occurrence/4110439214
Radix spp.	91.53	32.03	https://www.gbif.org/occurrence/4110439214
Radix spp.	88.17	31.18	https://www.gbif.org/occurrence/4110439214
Radix spp.	79.81	33.03	https://www.gbif.org/occurrence/4110439214
Radix spp.	101.9	36.56	https://www.gbif.org/occurrence/4110439214
Radix spp.	90.95	31	https://www.gbif.org/occurrence/4110439214
Radix spp.	80.38	33.71	https://www.gbif.org/occurrence/4110439214
Radix spp.	79.78	33.44	https://www.gbif.org/occurrence/4110439214
Radix spp.	79.93	33.55	https://www.gbif.org/occurrence/4110439214
Radix spp.	87.72	29.06	https://www.gbif.org/occurrence/4110439214
Radix spp.	95	36.6	https://www.gbif.org/occurrence/4110439214
Radix spp.	93.6	35.43	https://www.gbif.org/occurrence/4110439214
Radix spp.	85.243	29.408	https://www.gbif.org/occurrence/4110439214
Radix spp.	101.899	36.563	https://www.gbif.org/occurrence/4110439214
Radix spp.	87.1649	29.342	https://www.gbif.org/occurrence/4110439214
Radix spp.	79.8139	33.035	https://www.gbif.org/occurrence/4110439214
Radix spp.	102.807	24.381	https://www.gbif.org/occurrence/4110439214
Radix spp.	87.4207	29.213	https://www.gbif.org/occurrence/4110439214
Radix spp.	83.7376	29.871	https://www.gbif.org/occurrence/4110439214
Radix spp.	84.3093	29.64	https://www.gbif.org/occurrence/4110439214
Radix spp.	95.003	36.598	https://www.gbif.org/occurrence/4110439214
Radix spp.	93.6012	35.434	https://www.gbif.org/occurrence/4110439214
Radix spp.	87.1155	48.1196	https://www.gbif.org/occurrence/4110439214
Radix spp.	81.1883	42.99	https://www.gbif.org/occurrence/4110439214
Radix spp.	81.5	30.6667	https://www.gbif.org/occurrence/4110439214
Radix spp.	90.4851	29.1633	https://www.gbif.org/occurrence/4110439214
Radix spp.	82.0122	43.3753	https://www.gbif.org/occurrence/4110439214
Radix spp.	99.4299	35.405	https://www.gbif.org/occurrence/4110439214
Radix spp.	86.9906	47.8453	https://www.gbif.org/occurrence/4110439214
Radix spp.	85.0123	30.766	https://www.gbif.org/occurrence/4110439214
Radix spp.	85.5613	28.772	https://www.gbif.org/occurrence/4110439214
Radix spp.	96.6663	29.486	https://www.gbif.org/occurrence/4110439214
Radix spp.	91.5313	32.028	https://www.gbif.org/occurrence/4110439214
Radix spp.	88.4924	30.956	https://www.gbif.org/occurrence/4110439214
Radix spp.	98.4671	35.383	https://www.gbif.org/occurrence/4110439214
Radix spp.	89.4062	29.325	https://www.gbif.org/occurrence/4110439214
Radix spp.	97.0784	30.497	https://www.gbif.org/occurrence/4110439214
Radix spp.	90.4212	29.035	https://www.gbif.org/occurrence/4110439214
Radix spp.	97.2616	34.006	https://www.gbif.org/occurrence/4110439214
Radix spp.	79.7834	33.441	https://www.gbif.org/occurrence/4110439214
Radix spp.	86.7239	29.418	https://www.gbif.org/occurrence/4110439214
Radix spp.	90.9474	30.999	https://www.gbif.org/occurrence/4110439214
Radix spp.	90.3798	29.098	https://www.gbif.org/occurrence/4110439214
Radix spp.	82.6048	30.52	https://www.gbif.org/occurrence/4110439214
Radix spp.	98.6076	35.199	https://www.gbif.org/occurrence/4110439214
Radix spp.	81.9017	30.706	https://www.gbif.org/occurrence/4110439214
Radix spp.	94.5799	35.883	https://www.gbif.org/occurrence/4110439214
Radix spp.	91.8775	32.698	https://www.gbif.org/occurrence/4110439214
Radix spp.	81.3737	30.764	https://www.gbif.org/occurrence/4110439214
Radix spp.	79.6404	33.418	https://www.gbif.org/occurrence/4110439214
Radix spp.	79.9298	33.554	https://www.gbif.org/occurrence/4110439214
Radix spp.	83.2056	32.441	https://www.gbif.org/occurrence/4110439214
Radix spp.	88.1745	31.175	https://www.gbif.org/occurrence/4110439214
Radix spp.	87.7168	29.062	https://www.gbif.org/occurrence/4110439214
Radix spp.	98.5035	35.254	https://www.gbif.org/occurrence/4110439214
Radix spp.	85.287	29.323	https://www.gbif.org/occurrence/4110439214
Radix spp.	85.7402	29.633	https://www.gbif.org/occurrence/4110439214
Radix spp.	98.4987	35.37	https://www.gbif.org/occurrence/4110439214
Radix spp.	82.9539	30.267	https://www.gbif.org/occurrence/4110439214
