# Supplementary material for: Projected Distribution and Dispersal Patterns of Potential Distribution Fasciola hepatica and Its Key Intermediate Host Radix spp. in Qinghai-Tibet Plateau, China, Under Plateau Climatic Conditions
Source: Pathogens. 2025 Jun 30;14(7):647. doi: 10.3390/pathogens14070647 (PMC12298090; doi:10.3390/pathogens14070647)
Supplement: Supplementary file 1 [file pathogens-14-00647-s001.zip › Table S2.xls]

## Sheet: Sheet1
Species	longitude	latitude	Source
Fasciola hepatica	86.088	44.3147	Chen Yanyang. Prevention and treatment of fascioliasis in sheep liver[J]. Agricultural and Rural Service Center (Animal Husbandry), Guihua Town, Dayao County, Chuxiong Prefecture, 2023, 26(04), 65-67
Fasciola hepatica	99.9938	35.5986	Li Mao. Prevention and control of fascioliasis bolet[J]. Qinghai Xinghai County Agriculture, Animal Husbandry and Water Conservancy Bureau 2023,22(12)
Fasciola hepatica	101.831	36.6033	Yi Wanjuan. Diagnosis and treatment of fascioliasis in sheep liver. Xining Agricultural Comprehensive Administrative Law Enforcement Supervision Bureau, 2023(11)
Fasciola hepatica	103.877	35.3786	Ren Liqin. Diagnosis and treatment experience of a case of bovine Fascioliasis hepatica[J]. Animal Husbandry and Veterinary Technical Service Center of Lintao County, Gansu Province, 2023, 26(05)
Fasciola hepatica	99.926	38.9723	Dong Jianbin. Diagnosis and treatment of Fasciola hepatica[J]. Animal Husbandry and Veterinary Workstation of Horseshoe Township, Sunan County, Zhangye City, Gansu Province, 2023, 25(03)
Fasciola hepatica	97.1168	33.3754	Cai Tashi. Comparative test of drug control of Fascioliasis hepatica in sheep liver[J]. People's Government of Chengwen Town, Yushu Prefecture, Qinghai Province, 2023, 43(04)
Fasciola hepatica	101.95	36.8476	Xie Xianfu. Drug screening and efficacy trial study for the treatment of Fascioliasis hepatica in sheep liver[J]. Animal Husbandry and Veterinary Station of Huzhu County, Haidong City, Qinghai Province. China Animal Health.2023,25(01)
Fasciola hepatica	101.494	33.4305	Susai Sang Zhuoma. Analysis and diagnosis and treatment of clinical symptoms of Tibetan sheep breeding characteristic industry enclosure and Fascioliasis hepatica. Veterinary Station of Zhiqing Songduo Town, Jiuzhi County, Guoluo Prefecture, Qinghai Province. Animal Husbandry and Veterinary Science (electronic version). 2022(23)
Fasciola hepatica	100.254	34.4729	Qi Faye. Treatment of fascioliasis in sheep liver. Qilian County Animal Disease Prevention and Control Center. Animal Husbandry and Veterinary Medicine Today. 2022,38(09)
Fasciola hepatica	101.766	36.6427	Zhang Lu. Combination of traditional Chinese and Western medicine for severe fascioliasis in cattle and sheep. Animal Disease Prevention and Control Center of Xining City, Qinghai Province. Animal Husbandry and Veterinary Science and Technology Information. 2022(08)
Fasciola hepatica	93.2192	43.9135	Madilkhan Safle. Fascioliasis control of livestock liver trematodiasis and its relationship with pasture grazing. Agricultural (Animal Husbandry) Development Service Center of Baqiangzi Township, Balikun County, Hami City, Xinjiang. Animal Husbandry and Veterinary Science (electronic version). 2022(12)
Fasciola hepatica	89.6075	44.0112	Ayim Khan White Alepf. Comprehensive control of common parasitic diseases in cattle and sheep. Xinjiang Qitai County Animal Disease Control and Prevention Center. China Livestock and Poultry Seed Industry. 2022,18(05)
Fasciola hepatica	80.2531	41.2701	Maowulang Maimaiti. Traditional Chinese medicine treatment of fascioliasis in cattle and sheep liver. Animal Husbandry and Veterinary Station of Azhele Town, Wensu County, Xinjiang Uygur Autonomous Region. Journal of Chinese Veterinary Medicine. 2022(04)
Fasciola hepatica	102.496	35.8649	MU Sandan. Investigation report on fascioliasis of Tibetan sheep liver in Haidong City, Qinghai Province[J]. Qinghai Haidong Agricultural and Livestock Product Quality and Safety Inspection and Testing Center. Animal Husbandry and Veterinary Science (electronic version). 2022(05)
Fasciola hepatica	101.771	36.6046	Jia Ruiqiang. Investigation on the effect of demonstration test on the prevention and control of fascioliasis in livestock liver[J]. Animal Husbandry and Veterinary Science, Bureau of Agriculture, Rural Revitalization and Rural Revitalization, Chengbei District, Xining City, Qinghai Province (Electronic Edition) 2021(24)
Fasciola hepatica	91.1504	29.6567	Basangpu ruler. Hazards of Fasciola hepatica to herbivores and their control measures[J]. Agriculture and Rural Affairs Bureau of Chengguan District, Lhasa City, Tibet. Journal of Chinese Veterinary Medicine. 2021(12)
Fasciola hepatica	98.6033	29.6971	Wang Xinping. Prevention and control of Fasciola hepatica in Tibetan sheep. Animal Disease Prevention and Control Center, Changdu Animal Husbandry Station, Tibet Autonomous Region. Livestock and poultry industry. 2021,32(11)
Fasciola hepatica	80.308	41.1801	Gao Li. Diagnosis and treatment of a case of fascioliasis bolets[J]. Xinjiang Aksu Animal Disease Control and Diagnosis Center. Animal Husbandry and Veterinary Medicine Today. 2021,37(08)
Fasciola hepatica	102.266	36.1079	Liu Lin. Diagnosis and treatment of common parasitic diseases in cattle[J]. Bureau of Agriculture, Rural Affairs and Science and Technology, Hualong County, Haidong Region, Qinghai Province. Veterinarian's Guide. 2021(13)
Fasciola hepatica	99.5788	37.1555	Mei Kexiang. A report on the diagnosis and treatment of fascioliasis in yak liver. Animal Husbandry and Veterinary Station of Jiermeng Township, Gangcha County, Haibei Prefecture, Qinghai Province. Animal Husbandry and Veterinary Science (electronic version). 2021(13)
Fasciola hepatica	102.5	36.2868	Shen Deliang. Occurrence and control of fascioliasis in cattle and sheep liver. Animal Husbandry and Veterinary Station of Zhongba Tibetan Township, Ledu District, Haidong City, Qinghai Province. Farmer Staff. 2021(12)
Fasciola hepatica	96.4288	33.2743	Yongji Zhuoma. Diagnosis and control of fascioliasis from yak liver in Yushu City. Qinghai Province Yushu Prefecture Yushu City Longbao Town Agriculture and Animal Husbandry Comprehensive Service Station. Farmer Staff. 2021(10)
Fasciola hepatica	91.0749	29.6563	Sun Yu. Exploration on the treatment and prevention of fascioliasis in Tibetan sheep[J]. Tibet Vocational and Technical College. Guangdong Sericulture. 2021,55(05)
Fasciola hepatica	100.633	36.3041	Yang Yang. Treatment measures for fascioliasis in Tibetan sheep[J]. Animal Husbandry and Veterinary Station of Tiegai Township, Gonghe County, Hainan Prefecture, Qinghai Province. Animal Husbandry and Veterinary Science (electronic version). 2021(04)
Fasciola hepatica	91.0622	29.6433	Solange Deji. Diagnosis and treatment of fascioliasis in yak liver. Tibet Autonomous Region Animal Husbandry Station. Tibet Science and Technology. 2020(12)
Fasciola hepatica	102.406	36.4806	Ma Hailian. Deworming test of trichlorbendazole tablets on Fasciola hepatics in Tibetan sheep[J]. Animal Husbandry and Veterinary Station, Gonghe Township, Ledu District, Haidong City, Qinghai Province. Animal Husbandry and Veterinary Science (electronic version). 2020(21)
Fasciola hepatica	96.52	32.0793	Ding Ba Jiangcai. Comprehensive control measures for Fasciola hepatica in Tibetan sheep. Animal Husbandry and Veterinary Station of Baizha Township, Nangqian County, Yushu Prefecture, Qinghai Province. Livestock Environment. 2020(11)
Fasciola hepatica	100.591	35.2634	Wan Ma Cuo. Occurrence and control of fascioliasis in cattle and sheep liver[J]. Veterinary Station of Tanggu Town, Tongde County, Hainan Tibetan Autonomous Prefecture, Qinghai Province. Animal Husbandry and Veterinary Science (electronic version). 2020(10)
Fasciola hepatica	100.758	35.5887	Jia Cunhua.1 case of yak liver fascioliasis[J].Veterinary Station, Mangqu Town, Guinan County, Hainan Prefecture, Qinghai Province.Animal Husbandry and Veterinary Science(Electronic Edition). 2020(06)
Fasciola hepatica	95.364	37.8596	Dao Haibao. Analysis of the effect of the application of leech in the treatment of fascioliasis in cattle and sheep. Qinghai Province Haixi Prefecture Dachaidan Executive Committee Yuka Highway Animal Epidemic Prevention Supervision and Inspection Station. Animal Husbandry and Veterinary Science (electronic version). 2020(03)
Fasciola hepatica	97.3864	37.3827	Gaoni. Study on the effect of leeches in the treatment of bovine liver fascioliasis. Animal Husbandry and Veterinary Workstation of Zhuji Township, Delingha City, Haixi Prefecture, Qinghai Province. Animal Husbandry and Veterinary Science (electronic version). 2019(20)
Fasciola hepatica	98.212	34.9154	Ren Qingjia. Discussion on the treatment and prevention of Fasciola hepatic in Tibetan sheep[J]. Qinghai Province Yellow River Source Park National Park Management Committee. Jilin Animal Husbandry and Veterinary Medicine. 2019,40(09)
Fasciola hepatica	90.4083	28.9752	Bian Ba Zhuoma. Treatment and prevention of fascioliasis in Tibetan sheep[J]. Comprehensive Service Center for Agriculture and Animal Husbandry of Langkazi County, Shannan City, Tibet. Animal Husbandry and Veterinary Science (electronic version). 2019(17)
Fasciola hepatica	100.08	35.2881	Tie Cheng. Treatment and prevention of Fasciola hepatica in Tibetan sheep. Animal Husbandry and Veterinary Workstation of Longzang Township, Xinghai County, Qinghai Province. China Livestock and Poultry Seed Industry. 2019,15(09)
Fasciola hepatica	91.1578	29.6828	Mima Zhuoga. Diagnosis and control of fascioliasis in sheep liver. Tibet Autonomous Region Veterinary Biopharmaceutical Manufacturing Plant. Animal Husbandry and Veterinary Medicine Today. 2019,35(08)
Fasciola hepatica	97.0599	33.0253	Xie Hailing. Diagnosis and treatment of a case of fascioliasis in yak liver. Bureau of Agriculture, Animal Husbandry and Science and Technology of Zaduo County, Yushu Prefecture, Qinghai Province. Feed Expo. 2019(08)
Fasciola hepatica	102.107	36.5086	Bai Shouxiong. Treatment measures for fascioliasis in Tibetan sheep's liver[J]. Animal Husbandry and Veterinary Station of Ping'an District, Qinghai Province. China Livestock and Poultry Seed Industry. 2019,15(08)
Fasciola hepatica	98.0913	36.3112	Qi Shirong. Diagnosis and control of fascioliasis in sheep liver. Animal Husbandry and Veterinary Station, Zongjia Town, Dulan County, Qinghai Province. Animal Husbandry and Veterinary Science (electronic version). 2019(15)
Fasciola hepatica	102.406	36.4806	Zhang Xiaoying. Diagnosis and control of fascioliasis in sheep liver. Animal Husbandry and Veterinary Station, Hongshui Town, Ledu District, Qinghai Province. Animal Husbandry and Veterinary Science (electronic version). 2019(15)
Fasciola hepatica	101.766	36.6427	Zhang Pei. Epidemiological investigation of fascioliasis in cattle and sheep liver in Qinghai Province. Qinghai Provincial Animal Disease Control and Prevention Center. Veterinarian's Guide. 2019(15)
Fasciola hepatica	99.6476	38.4627	Ma Zhanhua. Treatment measures for fascioliasis in Tibetan sheep's liver[J]. Animal Husbandry and Veterinary Station of Yeniugou Township, Qilian County, Haibei Prefecture, Qinghai Province. China Livestock and Poultry Seed Industry. 2019,15(03)
Fasciola hepatica	101.007	36.9063	Zhang Haijin. Diagnosis and treatment of fascioliasis in goats. Animal Husbandry and Veterinary Station of Haiyan County, Qinghai Province. Breeding & Feed. 2019(03)
Fasciola hepatica	95.3508	34.5807	Zhaxi Dawa. Diagnosis and control of fascioliasis in cattle and sheep liver. Animal Husbandry and Veterinary Workstation of Yushu City, Qinghai Province. Animal Husbandry and Veterinary Science (electronic version). 2019(03)
Fasciola hepatica	98.4217	38.8221	Liu Yulian. Diagnosis and control of fascioliasis in sheep liver. Animal Husbandry and Veterinary Station of Qilian County, Haibei Prefecture, Qinghai Province. Contemporary Animal Husbandry. 2018(29)
Fasciola hepatica	97.8908	35.9888	Wu Yun. Diagnosis and treatment of fascioliasis in sheep liver[J]. Animal Health and Quarantine Sub-station of Xiangride District, Dulan County, Qinghai Province. China Livestock and Poultry Seed Industry. 2018,14(07)
Fasciola hepatica	100.547	37.1566	Li Qingxiu. Investigation report and prevention of fascioliasis in Tibetan sheep[J]. Veterinary Station of Ganzihe Township, Haiyan County, Qinghai Province. China Animal Husbandry and Veterinary Abstracts. 2018,34(06)
Fasciola hepatica	102.024	35.5285	Hong Wei. Fascioliasis of yak liver and its comprehensive control[J]. Animal Husbandry and Veterinary Workstation of Zeku County, Qinghai Province. China Animal Husbandry and Veterinary Abstracts. 2018,34(06)
Fasciola hepatica	96.9713	33.0108	Hong Sha. Investigation and diagnosis and treatment of fascioliasis of yak liver[J]. Agricultural and Animal Husbandry Comprehensive Service Station of Batang Township, Yushu City, Qinghai Province. China Animal Husbandry and Veterinary Abstracts. 2018,34(06)
Fasciola hepatica	98.2141	34.8973	Cai Sangjie. Treatment measures for fascioliasis in Tibetan sheep's liver[J]. Yellow River Source Park National Park, Maduo County, Guoluo Tibetan Autonomous Prefecture, Qinghai Province. Contemporary Livestock and Poultry Farming. 2018(05)
Fasciola hepatica	101.088	36.836	Gongbao Cairen. Investigation of Tibetan fascioliasis in sheep liver in Datan area[J]. Animal Husbandry and Veterinary Station of Ganzihe Township, Haiyan County, Qinghai Province. China Animal Husbandry and Veterinary Abstracts. 2018,34(04)
Fasciola hepatica	96.7502	33.7731	Mei Ta Jiancuo. Treatment and prevention of Fasciola hepatica in Tibetan sheep[J]. Animal Husbandry and Veterinary Workstation of Zhaduo Town, Chengduo County, Yushu Prefecture, Qinghai Province. China Animal Husbandry and Veterinary Abstracts. 2018,34(03)
Fasciola hepatica	100.252	34.4772	Dare Zhuoma. Investigation of the hazards of fascioliasis in yak liver[J]. Qinghai Guoluo Prefecture Animal Husbandry and Veterinary Workstation. China Animal Husbandry and Veterinary Abstracts. 2017,33(11)
Fasciola hepatica	95.625	33.8596	Deng Yinhua. Epidemiology and prevention and control measures of Fasciola hepatica in yak. Animal Husbandry and Veterinary Workstation of Zaduo County, Yushu Prefecture, Qinghai Province. China Animal Husbandry and Veterinary Abstracts. 2017,33(11)
Fasciola hepatica	95.8179	34.1369	Pubu Zhuoma. Treatment measures for fascioliasis in Tibetan sheep. Veterinary Station of Yougai Town, Qumalai County, Yushu Prefecture, Qinghai Province. China Animal Husbandry and Veterinary Abstracts. 2017,33(11)
Fasciola hepatica	101.744	37.3589	Ma Deme. Investigation of fascioliasis infection in calves. Quangoutai Veterinary Station, Quankou Town, Menyuan County, Haibei Prefecture, Qinghai Province. Breeding & Feed. 2017(11)
Fasciola hepatica	101.425	37.4725	MA Xiaopeng. Prevention and control of bovine liver fascioliasis. Datan Veterinary Station, Qingshizui Town, Menyuan County, Haibei Prefecture, Qinghai Province. China Livestock and Poultry Seed Industry. 2017,13(10)
Fasciola hepatica	95.3508	34.5807	Ejin. Research report on the diagnosis and treatment of Fasciola hepatica[J]. Veterinary Station of Yege Township, Qumalai County, Yushu Prefecture, Qinghai Province. China Animal Husbandry and Veterinary Abstracts. 2017,33(10)
Fasciola hepatica	98.2134	34.9202	MA Chunlan. Prevention and control of fascioliasis in yak liver. Animal Husbandry and Veterinary Workstation of Maduo County, Qinghai Province. Hubei Animal Husbandry and Veterinary Medicine. 2017,38(09)
Fasciola hepatica	101.645	37.0013	Zhao Yongtang. Diagnosis and prevention of fascioliasis bolets. Animal Husbandry and Veterinary Station of Datong County, Xining City, Qinghai Province. Breeding & Feed. 2017(09)
Fasciola hepatica	100.619	36.2741	Yang Maoji. Comprehensive control of fascioliasis in sheep liver in Gonghe County. Veterinary Station of Qiapcha Town, Gonghe County, Hainan Prefecture, Qinghai Province. Contemporary Animal Husbandry. 2017(20)
Fasciola hepatica	100.287	36.6241	Renzen. Observation on the deworming effect of Fasciola hepatica in Tibetan sheep. Animal Husbandry and Veterinary Station of Heimahe Township, Gonghe County, Hainan Prefecture, Qinghai Province. China Livestock and Poultry Seed Industry. 2017,13(07)
Fasciola hepatica	101.425	37.4727	LI Yan. Control of fascioliasis in sheep liver. Veterinary Station of Qingshizui Town, Menyuan County, Qinghai Province. China Livestock and Poultry Seed Industry. 2017,13(07)
Fasciola hepatica	100.287	36.6241	Taurud. Investigation on the epidemiology and control effect of fascioliasis in sheep liver in Shinaihai Township[J]. Gonghe County. Animal Husbandry and Veterinary Station of Shinaihai Township, Gonghe County, Qinghai Province. Shandong Animal Husbandry and Veterinary Medicine. 2017,38(07)
Fasciola hepatica	95.625	33.8596	Sang Zhou. Comprehensive control of fascioliasis in yak liver[J]. Veterinary Station of Jiaji Town, Zhiduo County, Yushu Prefecture, Qinghai Province. China Animal Husbandry and Veterinary Abstracts. 2017,33(07)
Fasciola hepatica	100.093	37.3215	Wen Cunji. Control of Fasciola hepatica in sheep[J]. Veterinary Station of Yikeulan Township, Gangcha County, Qinghai. China Animal Husbandry and Veterinary Abstracts. 2017,33(07)
Fasciola hepatica	101.206	37.6294	Dai Yuansen. Investigation of infection of fascioliasis in yak liver in Sujitan area, Qinghai[J]. Animal Husbandry and Veterinary Station of Sujitan Township, Menyuan County, Qinghai Province. Breeding & Feed. 2017(07)
Fasciola hepatica	101.448	37.0013	JI Yongqin, LI Qicheng. Diagnosis and treatment of fascioliasis in house-fed flocks[J]. Xining Animal Husbandry and Veterinary Station. Heilongjiang Animal Husbandry and Veterinary Medicine. 2017(08)
Fasciola hepatica	101.604	36.84	MA Baolin. Diagnosis and prevention and control measures of fascioliasis in sheep liver[J]. Gangchong Animal Husbandry and Veterinary Station, Datong County, Xining City, Qinghai Province. Breeding & Feed. 2017(04)
Fasciola hepatica	102.107	36.5086	Qi Zhitao. Investigation and control of the epidemiology of fascioliasis in yak liver in lime kiln area[J]. Animal Husbandry and Veterinary Station of Lime Kiln Township, Ping'an District, Haidong City, Qinghai Province. Shandong Animal Husbandry and Veterinary Medicine. 2017,38(01)
Fasciola hepatica	100.619	36.2741	Renqing Zhuoma. Investigation on Fasciola hepaticus infection in Gonghe County, Qinghai Province[J]. Gonghe County Animal Husbandry and Veterinary Station, Qinghai Province. Shandong Animal Husbandry and Veterinary Medicine. 2016,37(10)
Fasciola hepatica	99.7847	36.7351	Niang Gong Cairang. Comprehensive prevention and control measures for Fascioliasis in livestock[J]. Animal Husbandry and Veterinary Station of Heimahe Township, Gonghe County, Qinghai Province. China Animal Husbandry and Veterinary Abstracts. 2016,32(09)
Fasciola hepatica	101.088	36.836	Lamao Pengcuo. Prevention and control measures for fascioliasis in yak liver[J]. Animal Husbandry and Veterinary Station of Ganzihe Township, Haiyan County. China Animal Husbandry and Veterinary Abstracts. 2016,32(08)
Fasciola hepatica	99.9993	35.5991	Eri Jie. Fascioliasis in cattle and sheep liver and its comprehensive control measures[J]. Veterinary Station of Heka Town, Xinghai County, Hainan Prefecture, Qinghai Province. Contemporary Livestock and Poultry Farming. 2016(05)
Fasciola hepatica	100.946	32.6895	Jima. Prevention and control of fascioliasis in yak liver[J]. Veterinary Station of Jiangritang Township, Banma County, Guoluo Prefecture, Qinghai Province. China Animal Husbandry and Veterinary Abstracts. 2016,32(03)
Fasciola hepatica	100.208	37.277	Guo Shouguo. A trial of Closantel sodium for the treatment of fascioliasis in pregnant sheep[J]. Qinghai Province Gangcha Triangle City Sheep Farm. China Animal Husbandry and Veterinary Abstracts. 2015,31(07)
Fasciola hepatica	101.744	37.3589	Ma Zhanrong. Investigation on Fasciola hepatica infection in Yintian area, Menyuan County[J]. Animal Husbandry and Veterinary Station of Yintian Township, Menyuan County, Qinghai Province. Contemporary Livestock and Poultry Farming. 2015(07)
Fasciola hepatica	100.589	35.2589	Wan Macuo. Diagnosis and control of fascioliasis in sheep[J]. Animal Husbandry and Veterinary Workstation of Tongde County, Qinghai Province. China Animal Husbandry and Veterinary Abstracts. 2015,31(06)
Fasciola hepatica	97.3706	37.3745	Li Hongxue. Investigation and analysis of the distribution of fascioliasis in sheep liver in Golmud City[J]. Animal Disease Prevention and Control Center of Golmud City, Qinghai Province. Qinghai Journal of Animal Husbandry and Veterinary Medicine. 2014,44(03)
Fasciola hepatica	100.751	32.9287	Jima. Prevention and control measures for fascioliasis in yak liver[J]. Animal Disease Prevention and Control Center of Banma County, Qinghai Province. China Animal Husbandry and Veterinary Abstracts. 2014,30(03)
Fasciola hepatica	100.92	36.971	Qi Guo. Comparative test of the effects of Niclofolan and Egaten in the treatment of Fasciola hepatica in sheep[J]. Haiyan County Qinghai Lake Township Veterinary Station. Journal of Animal Husbandry and Veterinary Medicine. 2013,32(06)
Fasciola hepatica	95.625	33.8596	Qun Ji. Efficacy test of Sinovac injection in the removal of Fasciola hepatica in sheep[J]. Yushu Prefecture Veterinary Station, Qinghai Province. China Animal Husbandry and Veterinary Abstracts. 2013,29(09)
Fasciola hepatica	99.9918	35.5991	Chai Zhengming. Investigation of Fasciola hepatica infection in Xinghai County[J]. Animal Husbandry and Veterinary Station of Heka Town, Xinghai County, Qinghai Province. Animal Husbandry & Veterinary. 2013,45(02)
Fasciola hepatica	98.1177	36.3436	Cai Renben. Diagnosis and control of fascioliasis in sheep liver[J]. Qinghai Province Yingdel sheep breeding farm. Animal Husbandry and Feed Science. 2012,33(09)
Fasciola hepatica	101.59	36.501	Zhong Lian. Experimental effect on the treatment of Fasciola hepatica in Qinghai semi-fine sheep [J]. Animal Husbandry and Veterinary Station of Longkou Town, Huangzhong County, Qinghai Province. Gansu Animal Husbandry and Veterinary Medicine. 2012,42(04)
Fasciola hepatica	100.246	34.4836	Cuo Maoji. Investigation of Fasciola hepatica in Maqin sheep, Qinghai[J]. Veterinary Station of Maqin County, Guoluo Prefecture, Qinghai Province. Chinese Journal of Veterinary Medicine. 2012,48(06)
Fasciola hepatica	101.961	36.8459	Zhao Yulian. Epidemiological investigation and control of fascioliasis hepatica in sheep[J]. Qinghai Provincial Mutual Aid County Feed Supervision Institute. Shandong Animal Husbandry and Veterinary Medicine. 2011,32(11)
Fasciola hepatica	101.95	36.8476	Zeng Zhihu. Epidemiological investigation and control of fascioliasis hepatica in sheep[J]. Animal Husbandry and Veterinary Service Center of Donggou Township, Mutual Aid County, Qinghai Province. Shandong Animal Husbandry and Veterinary Medicine. 2011,32(11)
Fasciola hepatica	93.1698	36.9148	Xu Zhengquan. Comprehensive control of bovine and sheep liver fascioliasis in Golmud City[J]. Veterinary Station of Utu Meiren Township, Golmud City, Qinghai Province. Qinghai Journal of Animal Husbandry and Veterinary Medicine. 2011,41(04)
Fasciola hepatica	102.069	36.1749	Zhao Guocheng. Diagnosis and control of a case of Boer goat fascioliasis[J]. Veterinary Station of Angsiduo Town, Hualong County, Qinghai Province. Breeding Technical Consultant. 2011(03)
Fasciola hepatica	100.589	35.2589	Li Guocan. Effective control of fascioliasis[J]. Animal Husbandry and Veterinary Station of Tongde County, Hainan Prefecture, Qinghai Province. China Livestock and Poultry Seed Industry. 2010,6(10)
Fasciola hepatica	100.582	37.7216	Zhao Lan. Prevention and control of fascioliasis in yak liver in Mole Town, Qilian County[J]. Veterinary Station of Mole Town, Qilian County, Qinghai Province. Qinghai Journal of Animal Husbandry and Veterinary Medicine. 2010,40(04)
Fasciola hepatica	102.337	35.8971	SHANG Qingsheng. Epidemiological investigation of Fasciola hepatica in sheep Hualong, Qinghai[J]. Animal Husbandry and Veterinary Station of Gandu Town, Hualong County, Qinghai Province .China Veterinary Journal. 2010,46(07)
Fasciola hepatica	98.4867	36.9356	Shi Wenyan. Investigation of Fasciola hepatica infection in sheep in Wulan County[J]. Veterinary Station of Xiligou Town, Wulan County, Qinghai Province. Heilongjiang Animal Husbandry and Veterinary Medicine. 2010(08)
Fasciola hepatica	101.586	36.5129	Wang Shenghua. Diagnosis and treatment of acute fascioliasis and double-chambered fluke co-infection in Tibetan sheep[J]. Veterinary Station of Lushaer Town, Huangzhong County, Qinghai Province. Shanghai Animal Husbandry and Veterinary Newsletter. 2007(05)
Fasciola hepatica	100.153	37.3273	LI Xiuying. Differentiation of fascioliasis and drinking alkali poisoning in sheep[J]. Veterinary Station of Shaliuhe Town, Gangcha County, Qinghai Province. Qinghai Journal of Animal Husbandry and Veterinary Medicine. 2007(03)
Fasciola hepatica	101.807	37.0987	Chen Caiying. Epidemiological investigation of sheep liver fascioliasis in Xianghua Township, Datong County[J]. The People's Government of Huangjiazhai Town, Datong County, Qinghai Province. Qinghai Journal of Animal Husbandry and Veterinary Medicine. 2006(04)
