# Supplementary material for: Projected Distribution and Dispersal Patterns of Potential Distribution Fasciola hepatica and Its Key Intermediate Host Radix spp. in Qinghai-Tibet Plateau, China, Under Plateau Climatic Conditions
Source: Pathogens. 2025 Jun 30;14(7):647. doi: 10.3390/pathogens14070647 (PMC12298090; doi:10.3390/pathogens14070647)
Supplement: Supplementary file 1 [file pathogens-14-00647-s001.zip › Table S3.xls]

## Sheet: Sheet1
species	longitude	latitude	source
Fasciola gigantica	108.915	27.2399	Xu Jinsheng. Morphological observation of Fasciola gigantica [J]. Guizhou Animal Husbandry and Veterinary Science and Technology,1982(01):83-84.
Fasciola gigantica	104.111	30.7143	Lai Conglong, Sha Guorun, Zhang Tongfu, et al. Investigation report on wildlife parasites in Chengdu Zoo[J].Sichuan Zoology,1982(04):18-23.)
Fasciola gigantica	118.545	30.307	A case report of Praziquantel expelling Fasciola gigantica [J].Anhui Medicine,1984(05):64.)
Fasciola gigantica	109.847	28.9841	Liao Zuyin,Shu Anli,Deng Qin. Epidemiological investigation of fascioliasis in cattle in three townships in Xiangxi[J].Journal of Jishou University(Natural Science Edition),1985(02):85-87.)
Fasciola gigantica	121.681	29.8104	Sun Zengwei. Fasciola gigantica in zoo-reared roe deer[J].China Veterinary Science and Technology,1988(08):29.DOI:10.16656/j.issn.1673-4696.1988.08.017.
Fasciola gigantica	121.369	31.199	Shi Xinquan,Shi Zhihao,Zhou Zhongyong. Expulsion test of vermiculus dejing on Fasciola gigantica of wild herbivores[J].Chinese Journal of Veterinary Medicine,1991(01):27.)
Fasciola gigantica	113.373	23.1647	Xie Mingquan, Wu Huixian, Zhang Jian, et al. Egaten and other drugs to repel buffalo Fasciola gigantica [J].Chinese Journal of Veterinary Medicine,1994(06):10-11.
Fasciola gigantica	108.386	22.7895	Huang Weiyi,Zhang Weiyu,Tian Yi. Analysis of secretion and excretion antigen by Fasciola gigantica [J].Journal of Guangxi Agricultural University,1997(02):36-40.
Fasciola gigantica	102.86	28.0131	Liao Dangjin, Zhang Huagui, Hhuang Deen, et al. Diagnosis and treatment of extent of fascioliasis in pregnant sheep[J].Chinese Journal of Veterinary Medicine,1999(04):17-18.
Fasciola gigantica	124.376	40.105	Tian Libo,Yu Qingxiang,Jiang Fenghua. Fascioliasis and its control[J].Animal and Poultry Industry,2001(03):48.DOI:10.19567/j.cnki.1008-0414.2001.03.023.
Fasciola gigantica	118.833	31.9564	Shen Tao, He Guosheng, Shen Yonglin, et al. Analysis of secretion and excretion antigen and parasite antigen of Fasciola gigantica [J].Chinese Journal of Veterinary Parasitic Diseases,2001(02):8-9.
Fasciola gigantica	109.566	23.0914	Chen Hanzhong,Jiang Jinshu,Li Yiping. Detection of antigen-antibody response in Fasciola gigantica macrophyllum using electrochemical immunosensors[J] .Journal of Animal Husbandry and Veterinary Medicine,2004(03):339-342.
Fasciola gigantica	108.286	22.8468	Zhang Weiyu, Moreau Emmanuelle, Hope Jayne C., et al. Comparative study of cellular immune response after experimental infection with Fasciola hepatica and Fasciola gigantica in sheep[C]//Guangxi Zhuang Autonomous Region Science and Technology Association. Proceedings of the 3rd Guangxi Youth Academic Annual Conference (Natural Science).Guangxi People's Publishing House,2004:5.
Fasciola gigantica	108.343	22.7715	Luo Honglin. Construction of cDNA library and expression sequence tag (EST) of adult Fasciola gigantica[D].Guangxi University,2005.
Fasciola gigantica	109.565	22.275	He Shanhong, Ban Keman, Guo Yafen, et al. Investigation and analysis of buffalo Fasciola gigantica infection in the suburbs of Qinzhou City, Guangxi Province[J] .Guangxi Agricultural Sciences,2010,41(11):1237-1239.)
Fasciola gigantica	117.029	25.0785	Xie Baoming, Chen Yongfeng, Chen Renfeng, et al. Cloning and Sequence Analysis of ITS Gene in Longyan Isolate from Fasciola gigantica [J].Journal of Longyan University,2012,30(02):61-64.DOI:10.16813/j.cnki.cn35-1286/g4.2012.02.016.
Fasciola gigantica	100.581	25.7367	Wang Yunfeng. Discussion on the control technology of fascioliasis in cattle and sheep[J].Friends of Farmers to Get Rich,2014(15):57.)
Fasciola gigantica	111.608	24.3908	Wang Xiaode, Huang Shihui, Li Erzhen, et al. Indirect ELISA Detection Report of Fasciola gigantica in Hezhou City, Guangxi Province[J]. Breeding and Feed,2016(12):8-9.DOI:10.13300/j.cnki.cn42-1648/s.2016.12.004.
Fasciola gigantica	132.258	46.34	Wu Yucai,Xu Kai,Li Ligang. Pathogenesis, clinical symptoms and control measures of fascioliasis[J].Modern Animal Science and Technology,2017(02):141.DOI:10.19369/j.cnki.2095-9737.2017.02.134.
Fasciola gigantica	107.425	40.6789	Wang Xiaolei. Diagnosis and treatment of fascioliasis[J].Veterinary Guide,2017(23):64-65.
Fasciola gigantica	114.113	34.6607	Li Fusheng. Investigation and species identification of Fasciola infection in dairy cows in Zhongmu County, Henan Province[J].Chinese Journal of Herbivore Science,2018,38(02):55-57.)
Fasciola gigantica	109.28	22.6762	Lu Kejing. Study on the effect of fasciola infection and its secretion and excretory products on the expression of Toll sample receptor in mice[D].Guangxi University,2018.
Fasciola gigantica	125.135	46.5947	YUAN Xiaodan,WANG Chunren,ZHU Xingquan. Chinese Journal of Zoonotic Infectious Diseases[J],2019,27(02):110-113.DOI:10.19958/j.cnki.cn31-2031/s.2019.02.018.
Fasciola gigantica	125.177	46.5322	Wang Xiaoxu. Screening of antigens for the diagnosis of fascioliasis and establishment of indirect ELISA method[D].Heilongjiang Bayi Agricultural Reclamation University,2019.
Fasciola gigantica	116.961	26.2714	LI Zhenggen. Diagnosis and control of fascioliasis in goats[J] .Breeding and Feed,2019(11):98-99.DOI:10.13300/j.cnki.cn42-1648/s.2019.11.042.
Fasciola gigantica	116.6	40.4	GBIF
Fasciola gigantica	114.1	19.6	GBIF
Fasciola gigantica	116.4	39.9	GBIF
Fasciola gigantica	121.5	38.8	GBIF
Fasciola gigantica	109	34.2	GBIF
Fasciola gigantica	115.9	39.7	GBIF
Fasciola gigantica	109.5	25.5	GBIF
Fasciola gigantica	113.4	23	GBIF
Fasciola gigantica	118.1	24.4	GBIF
Fasciola gigantica	113.8	36.4	GBIF
Fasciola gigantica	104.7	38.1	GBIF
Fasciola gigantica	100.581	25.7367	Erin, Chen Muxin, Lv Shan, et al. Investigation and molecular identification of fascioliasis bovine and sheep infection in Binchuan area, Yunnan Province[J].Journal of Tropical Medicine,2013,13(06):791-794.)
Fasciola gigantica	100.913	35.5199	Ren Qing. A brief discussion on the control measures of fascioliasis in sheep[J]. China Livestock and Poultry Seed Industry,2016,12(03):42-43.)
Fasciola gigantica	102.85	36.3409	GUO Mingjia. Study on the biological characteristics of Fasciolas in Tibetan sheep in Qinghai[D].Qinghai University,2016.
Fasciola gigantica	94.9143	36.4155	KONG Xiangying, GAAN Fubin, GA Xing, et al. Morphological observation and PCR identification of Yak Fasciola gigantica[J].Hubei Animal Husbandry and Veterinary Medicine,2019,40(01):5-6.DOI:10.16733/j.cnki.issn1007-273x.2019.01.001.
Fasciola gigantica	100.229	25.635	Fang Wen, Li Tianmei, Li Ting, et al. Study on the Optimal Intermediate Host of Fasciola gigantica in Dali Area[J].Chinese Journal of Parasitology and Parasitic Diseases,2019,37(03):360-363.)
Fasciola gigantica	105.276	35.2023	Lian Junjing. Diagnosis, prevention and control of bovine and sheep fascioliasis[J]. Jilin Animal Husbandry and Veterinary Medicine,2021,42(07):68+70.
Fasciola gigantica	100.888	36.9665	Gao Xing. Multiomics study of liver after infection with Fasciola[D].Huazhong Agricultural University,2023.DOI:10.27158/d.cnki.ghznu.2023.000097.
