# Supplementary material for: Projected Distribution and Dispersal Patterns of Potential Distribution Fasciola hepatica and Its Key Intermediate Host Radix spp. in Qinghai-Tibet Plateau, China, Under Plateau Climatic Conditions
Source: Pathogens. 2025 Jun 30;14(7):647. doi: 10.3390/pathogens14070647 (PMC12298090; doi:10.3390/pathogens14070647)
Supplement: Supplementary file 1 [file pathogens-14-00647-s001.zip › Table S4.xls]

## Sheet: Sheet1
species	longitude	latitude	source
Digenetic trematode	123.933	47.3975	ZHANG Hao, DU Fengxia, LI Yuxia, et al. Comparison of nerve center structure of Cotylophoron indicum and Aspidogaster conchicola[J].Journal of Qiqihar Medical College,2015,36(26):3901-3903.
Digenetic trematode	125.202	49.1902	ZHANG Hao, DU Fengxia, LI Yuxia, et al. Comparison of nerve center structure of Cotylophoron indicum and Aspidogaster conchicola[J].Journal of Qiqihar Medical College,2015,36(26):3901-3903.
Digenetic trematode	127.24	45.9869	Chang Qiaocheng, Zheng Xu, Duan Hong, et al. Exploring the molecular evolutionary status of Pancreatic Eurytrema pancreaticum based on ribosomal 18S and ITS2 sequences[J].Journal of Heilongjiang Bayi Agricultural Reclamation University,2015,27(04):50-53.)
Digenetic trematode	113.394	23.1125	LI Haiyan,WU Yi,XU Ting. Preliminary study on parasitic recolonizing trematodes of Scotophilus castaneus in Guangdong small yellow bat[C]//China Society of Parasitology,China Association for Science and Technology.Abstract Collection of Papers of the 12th National Academic Conference and the Third International Symposium on Parasitology of the Parasitology Professional Committee of the Chinese Zo…
Digenetic trematode	114.18	23.7989	LI Haiyan,WU Yi,XU Ting. Preliminary study on parasitic recolonizing trematodes of Scotophilus castaneus in Guangdong small yellow bat[C]//China Society of Parasitology,China Association for Science and Technology.Abstract Collection of Papers of the 12th National Academic Conference and the Third International Symposium on Parasitology of the Parasitology Professional Committee of the Chinese Zo…
Digenetic trematode	113.446	22.4817	LI Haiyan,WU Yi,XU Ting. Preliminary study on parasitic recolonizing trematodes of Scotophilus castaneus in Guangdong small yellow bat[C]//China Society of Parasitology,China Association for Science and Technology.Abstract Collection of Papers of the 12th National Academic Conference and the Third International Symposium on Parasitology of the Parasitology Professional Committee of the Chinese Zo…
Digenetic trematode	120.325	37.6586	LI Qingkui,QIU Zhaozhi. Community structure of recolonizing Digenrtic ttrematodes in Bohai Sea[J].Marine Bulletin,2009,28(01):36-42.)
Digenetic trematode	120.54	37.7719	LI Qingkui,QIU Zhaozhi. Community structure of recolonizing Digenrtic ttrematodes in Bohai Sea[J].Marine Bulletin,2009,28(01):36-42.)
Digenetic trematode	120.193	37.5452	LI Qingkui,QIU Zhaozhi. Community structure of recolonizing Digenrtic ttrematodes in Bohai Sea[J].Marine Bulletin,2009,28(01):36-42.)
Digenetic trematode	119.586	39.9146	LI Qingkui,QIU Zhaozhi. Community structure of recolonizing Digenrtic ttrematodes in Bohai Sea[J].Marine Bulletin,2009,28(01):36-42.)
Digenetic trematode	119.604	39.9141	LI Qingkui,QIU Zhaozhi. Community structure of recolonizing Digenrtic ttrematodes in Bohai Sea[J].Marine Bulletin,2009,28(01):36-42.)
Digenetic trematode	119.664	39.9349	LI Qingkui,QIU Zhaozhi. Community structure of recolonizing Digenrtic ttrematodes in Bohai Sea[J].Marine Bulletin,2009,28(01):36-42.)
Digenetic trematode	119.31	39.437	LIU Wei,QIU Zhaozhi. Discussion on the history of genera elytrophallus and elytrophalloides and description of a new species of elytrophallus (Digenea, hemiuridae)[J].Journal of Zoological Taxonomy,2005(01):46-51.
Digenetic trematode	110.3	21.2	LIU Shengfa,YANG Tingbao. A redescription and a new geographical record of waretrema psicicola srivastava, 1939 (Trematoda: waretrematidae) in south China sea [J].Journal of Tropical Oceanography,2003(05):82-86.)
Digenetic trematode	117.858	39.153	Liu Xiaopeng, Qiu Zhaozhi, Li Qingkui. Some Trematoes of crabs and shrimps from the bohai sea coast[J]. Journal of Nankai University(Natural Science Edition),2000(03):78-82.
Digenetic trematode	117.85	38.9622	Liu Xiaopeng, Qiu Zhaozhi, Li Qingkui. Some Trematoes of crabs and shrimps from the bohai sea coast[J]. Journal of Nankai University(Natural Science Edition),2000(03):78-82.
Digenetic trematode	111.49	21.34	WU Xiaoming. Two Digenetic trematodes of Guangdong marine fishes with the description of a new species[J]. Journal of South China Normal University(Natural Science Edition),2000(03):96-98.)
Digenetic trematode	111.504	37.8268	WU Xiaoming. Two Digenetic trematodes of Guangdong marine fishes with the description of a new species[J]. Journal of South China Normal University(Natural Science Edition),2000(03):96-98.)
Digenetic trematode	112.516	37.7731	QIU Zhaozhi,LI Qingkui. The Trematodes of frogs from north China region[J]. Journal of Nankai University(Natural Science Edition),1999(03):195-200.
Digenetic trematode	113.38	22.9366	QIU Zhaozhi,LI Qingkui. The Trematodes of frogs from north China region[J]. Journal of Nankai University(Natural Science Edition),1999(03):195-200.
Digenetic trematode	113.065	23.6914	Lv Junyi. A new species of parasitic trematodes of the subfamily Anteriomaeae parasitic in freshwater fish[J].Journal of Zoological Taxonomy,1992(01):16-19.
Digenetic trematode	111.509	23.4278	Pan Hongle. Studies on Digenetic trematodes of Fam. Bucephalidae from freswater fishes of Guangdong Province, with descriptions of two new species[J].Acta Hydrobiologica Sinica,1988(01):65-69+100.
Digenetic trematode	113.6	24.7998	Pan Hongle. Studies on Digenetic trematodes of Fam. Bucephalidae from freswater fishes of Guangdong Province, with descriptions of two new species[J].Acta Hydrobiologica Sinica,1988(01):65-69+100.
Digenetic trematode	113.606	24.8192	Pan Hongle. Studies on Digenetic trematodes of Fam. Bucephalidae from freswater fishes of Guangdong Province, with descriptions of two new species[J].Acta Hydrobiologica Sinica,1988(01):65-69+100.
Digenetic trematode	113.799	22.9871	Pan Hongle. Studies on Digenetic trematodes of Fam. Bucephalidae from freswater fishes of Guangdong Province, with descriptions of two new species[J].Acta Hydrobiologica Sinica,1988(01):65-69+100.
Digenetic trematode	113.591	24.7742	Pan Hongle. Studies on Digenetic trematodes of Fam. Bucephalidae from freswater fishes of Guangdong Province, with descriptions of two new species[J].Acta Hydrobiologica Sinica,1988(01):65-69+100.
Digenetic trematode	120.456	36.1336	Pan Hongle. Studies on Digenetic trematodes of Fam. Bucephalidae from freswater fishes of Guangdong Province, with descriptions of two new species[J].Acta Hydrobiologica Sinica,1988(01):65-69+100.
Digenetic trematode	122.13	36.968	Gu Changdong,Shen Jiwei. Recolonizing trematodes from sea bass in China[J].Acta Zoologica Sinica,1978(02):170-178.
Digenetic trematode	122.295	29.9494	Gu Changdong,Shen Jiwei. Recolonizing trematodes from sea bass in China[J].Acta Zoologica Sinica,1978(02):170-178.
Digenetic trematode	122.298	29.9495	Gu Changdong,Shen Jiwei. Recolonizing trematodes from sea bass in China[J].Acta Zoologica Sinica,1978(02):170-178.
Digenetic trematode	109.189	21.4688	Gu Changdong,Shen Jiwei. Recolonizing trematodes from sea bass in China[J].Acta Zoologica Sinica,1978(02):170-178.
Digenetic trematode	117.448	23.7461	LI Qingkui,QIU Zhaozhi,ZHAO Zhongfang. Digenrtic trematodes of fishes from the Bei-bu Bay, China[J]. Animal Science and Veterinary Medicine,1999(04):13-14.
Digenetic trematode	117.448	23.7461	LIU Shengfa. Three new species of Trematodes in the family Opistholebes (Fasciola: Digenetic)[J].Journal of Zoological Taxonomy,1999(03):265-271.
Digenetic trematode	117.472	23.7477	LIU Shengfa. Three new species of Trematodes in the family Opistholebes (Fasciola: Digenetic)[J].Journal of Zoological Taxonomy,1999(03):265-271.
Digenetic trematode	113.662	28.1696	LIU Shengfa. Three new species of Trematodes in the family Opistholebes (Fasciola: Digenetic)[J].Journal of Zoological Taxonomy,1999(03):265-271.
Digenetic trematode	110.476	29.1354	Qiu Zhaozhi,Li Qingkui,Cheng Yuanda. Study on Glaphyrostomum Trematodes in Hunan Songbirds (Order Digenea: Brachypharyngeidae)[J]. Journal of Zoological Taxonomy,1999(01):2-8.
Digenetic trematode	114.063	28.4681	Qiu Zhaozhi,Li Qingkui,Cheng Yuanda. Study on Glaphyrostomum Trematodes in Hunan Songbirds (Order Digenea: Brachypharyngeidae)[J]. Journal of Zoological Taxonomy,1999(01):2-8.
Digenetic trematode	113.594	28.704	Qiu Zhaozhi,Li Qingkui,Cheng Yuanda. Study on Glaphyrostomum Trematodes in Hunan Songbirds (Order Digenea: Brachypharyngeidae)[J]. Journal of Zoological Taxonomy,1999(01):2-8.
Digenetic trematode	113.766	26.4917	Qiu Zhaozhi,Li Qingkui,Cheng Yuanda. Study on Glaphyrostomum Trematodes in Hunan Songbirds (Order Digenea: Brachypharyngeidae)[J]. Journal of Zoological Taxonomy,1999(01):2-8.
Digenetic trematode	118.084	24.5122	Qiu Zhaozhi,Li Qingkui,Cheng Yuanda. Study on Glaphyrostomum Trematodes in Hunan Songbirds (Order Digenea: Brachypharyngeidae)[J]. Journal of Zoological Taxonomy,1999(01):2-8.
Digenetic trematode	118.095	24.5501	LIU Shengfa. Two new species of Trematodes of Marine fishes from Fujian, China (Trematoda: Digenea)[J].Journal of Zoological Taxonomy,1997(02):118-124.
Digenetic trematode	107.548	33.2158	LIU Shengfa. Two new species of Trematodes of Marine fishes from Fujian, China (Trematoda: Digenea)[J].Journal of Zoological Taxonomy,1997(02):118-124.
Digenetic trematode	103.052	30.0124	LIU Shixiu,QIU Zhaozhi,XI Yongmei. A new species of the Genus Echinostoma (Digenea: Echinostomatidae)[J].Journal of Zoological Taxonomy,1997(01):6-9.
Digenetic trematode	103.081	30.0164	ZHANG Tongfu. A new species of the Genus Plagiorchis from China(Digenea: Plagiorchiidae)[J].Journal of Zoological Taxonomy,1997(01):10-13.
Digenetic trematode	114.95	22.7631	ZHANG Tongfu. Some Trematodes from Amphibians and Reptile in Sichuan Province, with Description of a new species (Trematoda:Digenea)[J].Sichuan Zoology,1996(04):141-143.
Digenetic trematode	118.084	24.5122	[1] Wu Jinying, Lv Junyi, Zhu Tianwu. Studies on the Digenetic Trematodes of Shallow sea Fishes from Guangdong Province, China. Descriptions of Two new Species(Digenea)[J].Journal of Zoological Taxonomy,1996(03):277-282.
Digenetic trematode	118.088	24.5491	Wu Jinying, Lv Junyi, Zhu Tianwu. Two New Species of Trematodes Parasitic in Marine Fishes From Fujian, China(Trematoda: Digenea: Cryptogonimidae)[J].Journal of Zoological Taxonomy,1996(03):277-282.
Digenetic trematode	108.41	27.9988	Wu Jinying, Lv Junyi, Zhu Tianwu. Two New Species of Trematodes Parasitic in Marine Fishes From Fujian, China(Trematoda: Digenea: Cryptogonimidae)[J].Journal of Zoological Taxonomy,1996(03):277-282.
Digenetic trematode	108.169	29.3006	Feng Wei,Wang Weijun. Two New Species of Trematodes of Marine Fishes From Fujian, China (Trematoda: Digenea )[J]. Chinese Journal of Hydrobiology,1995(04):304-310.
Digenetic trematode	114.756	30.2408	Feng Wei,Wang Weijun. Two New Species of Trematodes of Marine Fishes From Fujian, China (Trematoda: Digenea )[J]. Chinese Journal of Hydrobiology,1995(04):304-310.
Digenetic trematode	114.25	30.5499	Feng Wei,Wang Weijun. Two New Species of Trematodes of Marine Fishes From Fujian, China (Trematoda: Digenea )[J]. Chinese Journal of Hydrobiology,1995(04):304-310.
Digenetic trematode	114.95	22.7633	Jiang Changfu,Wei Lanying. Description of Metorchis Grunsi sp. Nov.(Digenea: Opisthorhiidae)[J].Journal of Zoological Taxonomy,1995(03):269-273.
Digenetic trematode	114.949	22.7636	Lv Junyi. Notes on Digenetic Trematodes Parasitic in Fishes Near Shallow sea in Guangdong Province, China- Three new species, Two new Genera and one New subfamily of Digenea[J].Journal of Zoological Taxonomy,1995(02):141-152.
Digenetic trematode	114.949	22.7623	Lv Junyi. Notes on Digenetic Trematodes Parasitic in Fishes Near Shallow sea in Guangdong Province, China- Three new species, Two new Genera and one New subfamily of Digenea[J].Journal of Zoological Taxonomy,1995(02):141-152.
Digenetic trematode	102.764	30.0671	Lv Junyi. Notes on Digenetic Trematodes Parasitic in Fishes Near Shallow sea in Guangdong Province, China- Three new species, Two new Genera and one New subfamily of Digenea[J].Journal of Zoological Taxonomy,1995(02):141-152.
Digenetic trematode	103.043	30.0085	ZHANG Tongfu. A new species of the Family Lecithodendriidae From Birds in Sichuan Province, China (Trematoda: Digenea) [J].Journal of Zoological Taxonomy,1995(02):153-156.
Digenetic trematode	103.942	29.2277	Yang Guangyou,Zhang Tongfu. Notes on a new species of Postharmostomum (Digenea: Brachylaimidae)[J].Sichuan Zoology,1994(04):140-142.
Digenetic trematode	111.342	27.718	Zhang Tongfu,Yang Minglang. Some Trematodes of Fishes From Sichuan Province, with Description of a new Species (Trematoda: Digenea)[J].Sichuan Zoology,1994(03):94-100.
Digenetic trematode	111.031	27.1148	YE Liyun,CHENG Yuanda. Two new species of the Genus Echinoparyphium From Domestic Ducks(Digenea: Echinostomatidae)[J].Journal of Zoological Taxonomy,1994(02):144-150.
Digenetic trematode	113.663	28.1696	YE Liyun,CHENG Yuanda. Two new species of the Genus Echinoparyphium From Domestic Ducks(Digenea: Echinostomatidae)[J].Journal of Zoological Taxonomy,1994(02):144-150.
Digenetic trematode	103.361	29.9076	YE Liyun,CHENG Yuanda. A new species of the Genus Urotocus From Garrula X Csnorus Owstoni(Rothschild)(Digenea: Leucochloridiidae)[J].Journal of Zoological Taxonomy,1994(01):16-19.
Digenetic trematode	103.898	28.9618	ZHANG Tongfu. A new genus and species of Family Hemiuridae From Fishes in Sichuan Province, China (Trematoda:Digenea)[J].Journal of Zoological Taxonomy,1994(01):20-24.
Digenetic trematode	103.555	28.8446	Zhang Tongfu,Yang Minglang. Two new Genera and Species of Trematodes From Andrias Davidianus in Sichuan Province, China(Digenea: Cryptogonimidae)[J].Journal of Zoological Taxonomy,1993(03):270-277.
Digenetic trematode	103.415	29.8926	Zhang Tongfu,Yang Minglang. Two new Genera and Species of Trematodes From Andrias Davidianus in Sichuan Province, China(Digenea: Cryptogonimidae)[J].Journal of Zoological Taxonomy,1993(03):270-277.
Digenetic trematode	103.037	30.0058	ZHANG Tongfu,YANG Minglang. A new species of Trematodes From Fishes of Sichuan Province in China [J].Journal of Zoological Taxonomy,1992(04):397-400.
Digenetic trematode	113.219	23.128	Yang Guangyou,Zheng Jigui,Lai Conglong. Study on a new species of Brachylaima (Digenea:Brachylaimidae)[J].Sichuan Zoology,1992(02):1-3.
Digenetic trematode	109.238	19.7166	Lv Junyi. A new species of The Genus Pseudpisthodiscus Yamaguti from Frog in China [J].Journal of Zoological Taxonomy,1991(02):143-146.
Digenetic trematode	115.083	29.791	Shen Jiwei,Tong Yongyong. A new species of Aephnidiogenes Nicoll.(Trematoda: Lepocreadiidae)[J]. Journal of Zoological Taxonomy,1990(03):267-270.
Digenetic trematode	114.695	29.5248	Tang Chao,He Changhao,Ren Xin. Two new Species of Opisthorchiidae From Southeastern Hubei, China[J]. Journal of Zoological Taxonomy,1990(02):133-139.
Digenetic trematode	120.241	30.2566	Tang Chao,He Changhao,Ren Xin. Two new Species of Opisthorchiidae From Southeastern Hubei, China[J]. Journal of Zoological Taxonomy,1990(02):133-139.
Digenetic trematode	113.22	23.142	Jiang Puzhu,Sun Xida. A new species of Echinocasmus Parasitic in Civet (Trematada: Echinostomatidae)[J].Journal of Zoological Taxonomy,1990(02):140-143.
Digenetic trematode	121.705	39.3678	Ma Lingshan,Lv Junyi. A new Species of Genus Cryptobtropa Strand from Frog, Rana catesbiana in China (Digenea: Lecithodendriidae) [J].Journal of Sun Yat-sen University(Natural Science Edition),1989(04):65-67.
Digenetic trematode	121.626	38.9401	Li Qingkui,Qiu Zhaozhi,Zhang Yunsheng. Digenetic Trematodes of Fishes From the Bo-hai sea, China (Trematoda: Opecoelidae)[J]. Journal of Zoological Taxonomy,1989(01):12-16.
Digenetic trematode	117.668	39.0358	Li Qingkui,Qiu Zhaozhi,Zhang Yunsheng. Digenetic Trematodes of Fishes From the Bo-hai sea, China (Trematoda: Opecoelidae)[J]. Journal of Zoological Taxonomy,1989(01):12-16.
Digenetic trematode	117.325	38.3882	Li Qingkui,Qiu Zhaozhi,Zhang Yunsheng. Digenetic Trematodes of Fishes From the Bo-hai sea, China (Trematoda: Opecoelidae)[J]. Journal of Zoological Taxonomy,1989(01):12-16.
Digenetic trematode	117.641	39.0302	Qiu Zhaozhi,Zhang Yunsheng,Li Qingkui. Digenetic Trematodes of Fishes From the Bohai aes, China. IV. A New Species of Lepocreadae[J].Sichuan Zoology,1987(01):7-9.
Digenetic trematode	105.907	28.8372	ZHANG Yunsheng,QIU Zhaozhi,LI Qingkui. Digenetic Trematodes of Fishes From the Bo-hai sea in China III. A New Species of Zoogonidae[J].Journal of Zoological Taxonomy,1986(04):348-350.
Digenetic trematode	118.833	25.0318	Zhang Jingmin. The Digenetic Trematodes of Fishes From Sichuuan Province I. A New Species of Prosorhynchus Odhner, 1905 (Bucephalidida: Bucephalidae) [J]. Journal of Chongqing Normal University (Natural Science Edition),1984(00):15-17.
Digenetic trematode	120.479	31.2064	Jin Daxiong,Zhang Jianying,Ji Guoliang. Marine Fish Trematode-- on a New Species of the Phyllotrema[J]. Oceans and Limnology,1979(03):282-284.
Digenetic trematode	120.345	31.2479	Lang Suo,Li Huizhu. Worms Parasites From Taihu Fishes Digenetic Trematodes VI.Bucephlidae Poche, 1907, with a Description of Two New Genera and Four New Species and a Revision of the Family[J].Acta Zoologica Sinica,1964(04):567-580.
Digenetic trematode	120.355	31.3841	Lang Suo,Li Huizhu. Worms Parasites From Taihu Fishes Digenetic Trematodes VI.Bucephlidae Poche, 1907, with a Description of Two New Genera and Four New Species and a Revision of the Family[J].Acta Zoologica Sinica,1964(04):567-580.
Digenetic trematode	120.345	31.1589	Lang Suo,Li Huizhu. Worms Parasites From Taihu Fishes Digenetic Trematodes VI.Bucephlidae Poche, 1907, with a Description of Two New Genera and Four New Species and a Revision of the Family[J].Acta Zoologica Sinica,1964(04):567-580.
Digenetic trematode	120.318	31.1856	Lang Suo,Li Huizhu. Worms Parasites From Taihu Fishes Digenetic Trematodes VI.Bucephlidae Poche, 1907, with a Description of Two New Genera and Four New Species and a Revision of the Family[J].Acta Zoologica Sinica,1964(04):567-580.
Digenetic trematode	120.336	31.0818	Lang Suo,Li Huizhu. Worms Parasites From Taihu Fishes Digenetic Trematodes VI.Bucephlidae Poche, 1907, with a Description of Two New Genera and Four New Species and a Revision of the Family[J].Acta Zoologica Sinica,1964(04):567-580.
Digenetic trematode	120.501	30.9548	Lang Suo,Li Huizhu. Worms Parasites From Taihu Fishes Digenetic Trematodes VI.Bucephlidae Poche, 1907, with a Description of Two New Genera and Four New Species and a Revision of the Family[J].Acta Zoologica Sinica,1964(04):567-580.
Digenetic trematode	120.463	31.0113	Lang Suo,Li Huizhu. Parasitic Worms from Taihu Fishes: Digenetic Trematodes.II.Opisthorchiidae and Other Families, With a Description of A New Species of Opisthorchis[J].Acta Zoological Sinica,1958(04):369-376.
Digenetic trematode	120.363	30.9583	Lang Suo,Li Huizhu. Parasitic Worms from Taihu Fishes: Digenetic Trematodes.II.Opisthorchiidae and Other Families, With a Description of A New Species of Opisthorchis[J].Acta Zoological Sinica,1958(04):369-376.
Digenetic trematode	120.257	30.9449	Lang Suo,Li Huizhu. Parasitic Worms from Taihu Fishes: Digenetic Trematodes.II.Opisthorchiidae and Other Families, With a Description of A New Species of Opisthorchis[J].Acta Zoological Sinica,1958(04):369-376.
Digenetic trematode	120.184	30.9796	Lang Suo,Li Huizhu. Parasitic Worms from Taihu Fishes: Digenetic Trematodes.II.Opisthorchiidae and Other Families, With a Description of A New Species of Opisthorchis[J].Acta Zoological Sinica,1958(04):369-376.
Digenetic trematode	120.541	31.0628	Li Huizhu,Lang Suo,Zhu Guoqing. Parasitic Wroms of Fishes in Taihu Lake Trematodes III., Description of the genus Asymphlodora (Monorchiidae) and a new Species[J].Journal of East China Normal University(Natural Science Edition),1958(00):20-25.
Digenetic trematode	120.339	31.0207	Li Huizhu,Lang Suo,Zhu Guoqing. Parasitic Wroms of Fishes in Taihu Lake Trematodes III., Description of the genus Asymphlodora (Monorchiidae) and a new Species[J].Journal of East China Normal University(Natural Science Edition),1958(00):20-25.
Digenetic trematode	120.49	31.1058	Li Huizhu,Lang Suo,Zhu Guoqing. Parasitic Wroms of Fishes in Taihu Lake Trematodes III., Description of the genus Asymphlodora (Monorchiidae) and a new Species[J].Journal of East China Normal University(Natural Science Edition),1958(00):20-25.
Digenetic trematode	94.358	29.654	MA Chenglun. Parasitic Worms of Fishes in Taihu Lake Trematodes IV., Azygla (Azygiidae) [J].Journal of East China Normal University(Natural Science Edition),1958(00):26-28.
Digenetic trematode	105.963	23.122	Zhou Lei.Serological investigation of Fasciola hepatica in yaks and Tibetan sheep on the Qinghai-Tibet Plateau, and identification of parasites in Snails in Tibet [D].Tibet University, 2020.
Digenetic trematode	103.303	25.3547	GBIF
Digenetic trematode	100.767	22.1178	Li Zongxian,Li Jiqian,Xu Weijiang,Fan Lixian. Mitochondrial genome characterization and phylogeny of Diplodiscus Nigromaculaati [J].Sichuan Zoology,2022,41(03):248-255.)
Digenetic trematode	100.778	22.0942	Li Jiqian,Li Yunzhen,Fan Lixian. Taxonomy of Three Species of Orientocreadium Tubangui,1931(Digenea: Orientocreadiidae)from Pelteobagrus fulvidraco(Bagridae) [J].Sichuan Zoology,2020,39(06):616-629.)
Digenetic trematode	100.769	22.0875	Li Jiqian,Li Yunzhen,Fan Lixian. Taxonomy of Three Species of Orientocreadium Tubangui,1931(Digenea: Orientocreadiidae)from Pelteobagrus fulvidraco(Bagridae) [J].Sichuan Zoology,2020,39(06):616-629.)
Digenetic trematode	101.9	25.1	Li Jiqian,Li Yunzhen,Fan Lixian. Taxonomy of Three Species of Orientocreadium Tubangui,1931(Digenea: Orientocreadiidae)from Pelteobagrus fulvidraco(Bagridae) [J].Sichuan Zoology,2020,39(06):616-629.)
Digenetic trematode	88.2268	47.2665	Gao Peiren,Zhang Liping. A new species of the Genus Gorgoderina (Digenea; Gorgoderidae)in the Paa yunnanensis[J].Journal of Chongqing Normal University(Natural Science Edition),2014,31(06):34-38+163+2.
Digenetic trematode	87.1782	47.7278	Zhang Fei, Liu Xiaochen, Zhu Mengying, et al. Account of Two New Records of Digeneanin IrtySh River[J]. Journal of Xinjiang Agricultural University,2014,37(01):65-68.)
Digenetic trematode	103.47	29.15	Zhang Fei, Liu Xiaochen, Zhu Mengying, et al. Account of Two New Records of Digeneanin IrtySh River[J]. Journal of Xinjiang Agricultural University,2014,37(01):65-68.)
Digenetic trematode	103.3	30	ZHANG Tongfu. Four new species of Parasitic Trematodes in Sichuan Fishes, namely Cerdae, Pomadoaceae and Lepidophyllaceae (Flukes: Clonomidae)[J].Journal of Zoological Taxonomy,1992(01):6-15.
Digenetic trematode	103.47	29.15	Zhang Tongfu. Parasitic Trematodes From Fishes of Sichuan Province in China II, One new Genus and four Species of Urotrematidae, Opecoelidae and Lepocreadiidae (Trematoda: Digenea)[J].Journal of Zoological Taxonomy,1992(01):6-15.
Digenetic trematode	103.043	30.0074	Zhang Tongfu. Parasitic Trematodes From Fishes of Sichuan Province in China II, One new Genus and four Species of Urotrematidae, Opecoelidae and Lepocreadiidae (Trematoda: Digenea)[J].Journal of Zoological Taxonomy,1992(01):6-15.
Digenetic trematode	86.5883	47.8673	Zhang Tongfu. Parasitic Trematodes From Fishes of Sichuan Province in China II, One new Genus and four Species of Urotrematidae, Opecoelidae and Lepocreadiidae (Trematoda: Digenea)[J].Journal of Zoological Taxonomy,1992(01):6-15.
Digenetic trematode	86.563	47.8765	Zhang Tongfu. A new Subspecies of Lecithodendriidae From China (Trematoda:Digenea)[J].Journal of Zoological Taxonomy,1990(01):18-20.
Digenetic trematode	86.563	47.8765	Zhang Fei. Studies on fauna of Digenetic Trematode of Fish and Phylogenetic Systematics of Allocreadiidae in Irtysh River[D].Xinjiang Agricultural University,2015.
Digenetic trematode	87.2908	47.6059	Zhang Fei. Studies on fauna of Digenetic Trematode of Fish and Phylogenetic Systematics of Allocreadiidae in Irtysh River[D].Xinjiang Agricultural University,2015.
Digenetic trematode	87.2908	47.6059	Zhang Fei. Studies on fauna of Digenetic Trematode of Fish and Phylogenetic Systematics of Allocreadiidae in Irtysh River[D].Xinjiang Agricultural University,2015.
Digenetic trematode	101.351	21.3726	Zhang Fei. Studies on fauna of Digenetic Trematode of Fish and Phylogenetic Systematics of Allocreadiidae in Irtysh River[D].Xinjiang Agricultural University,2015.
Digenetic trematode	94.3688	29.6314	Zhang Fei. Studies on fauna of Digenetic Trematode of Fish and Phylogenetic Systematics of Allocreadiidae in Irtysh River[D].Xinjiang Agricultural University,2015.
Digenetic trematode	21.6172	101.584	Morphological and molecular identification of a new species of recolonizing trematodes of Orientocreadium in Yunnan Pelteobagrus fulvidraco[C]//Sichuan Zoological Society, Chongqing Zoological Society, Yunnan Zoological Society, Shaanxi Zoological Society, Gansu Zoological Society. Abstract compilation of the 8th Western China Zoological Symposium. [Publisher unknown], 2019:1.
Digenetic trematode	94.3668	29.6452	Zhang Tongfu,Sha Guorun. A new Species of the Genus Rauschiella From Xizang Autonomous Region (Trematodla: Macroderoididae)[J].Journal of Zoological Taxonomy,1986(01):25-27.
