# Supplementary material for: Projected Distribution and Dispersal Patterns of Potential Distribution Fasciola hepatica and Its Key Intermediate Host Radix spp. in Qinghai-Tibet Plateau, China, Under Plateau Climatic Conditions
Source: Pathogens. 2025 Jun 30;14(7):647. doi: 10.3390/pathogens14070647 (PMC12298090; doi:10.3390/pathogens14070647)
Supplement: Supplementary file 1 [file pathogens-14-00647-s001.zip › Table S5.xlsx]

## Sheet: Sheet1
specie	longitude	latitude	References
Galba spp.	99.2606	24.0343	Chen F, Zhao Y, Zhang D, et al. Experimental observation on overwintering development of hybrid Fasciolafluke miracidiae in Dali[J]. Journal of Preventive Medicine of the Strait. 2023, 29(04): 1-5.
Galba spp.	109.268	22.6857	Liang A, Nong Z, Lu X, et al. Investigation of Fasciola spp. infection in Galba pervia and buffaloes in Guangxi[J]. Chinese Journal of Parasitology and Parasitic Diseases. 2020, 38(04): 449-452+476.
Galba spp.	108.826	23.2784	Liang A, Nong Z, Lu X, et al. Investigation of Fasciola spp. infection in Galba pervia and buffaloes in Guangxi[J]. Chinese Journal of Parasitology and Parasitic Diseases. 2020, 38(04): 449-452+476.
Galba spp.	107.702	23.1859	Liang A, Nong Z, Lu X, et al. Investigation of Fasciola spp. infection in Galba pervia and buffaloes in Guangxi[J]. Chinese Journal of Parasitology and Parasitic Diseases. 2020, 38(04): 449-452+476.
Galba spp.	108.195	23.8665	Liang A, Nong Z, Lu X, et al. Investigation of Fasciola spp. infection in Galba pervia and buffaloes in Guangxi[J]. Chinese Journal of Parasitology and Parasitic Diseases. 2020, 38(04): 449-452+476.
Galba spp.	107.912	23.7058	Liang A, Nong Z, Lu X, et al. Investigation of Fasciola spp. infection in Galba pervia and buffaloes in Guangxi[J]. Chinese Journal of Parasitology and Parasitic Diseases. 2020, 38(04): 449-452+476.
Galba spp.	107.912	23.7058	Liang A, Nong Z, Lu X, et al. Investigation of Fasciola spp. infection in Galba pervia and buffaloes in Guangxi[J]. Chinese Journal of Parasitology and Parasitic Diseases. 2020, 38(04): 449-452+476.
Galba spp.	91.1589	30.5141	Zhou L.Serological investigation of fasciola hepatica in yaks and Tibetan sheep on the Qinghai-Tibet Plateau, and identification of parasites in Snails in Tibet[D]. Xizang: Xizang University, 2020.
Galba spp.	90.2226	29.4164	Zhou L.Serological investigation of fasciola hepatica in yaks and Tibetan sheep on the Qinghai-Tibet Plateau, and identification of parasites in Snails in Tibet[D]. Xizang: Xizang University, 2020.
Galba spp.	90.7201	29.3519	Zhou L.Serological investigation of fasciola hepatica in yaks and Tibetan sheep on the Qinghai-Tibet Plateau, and identification of parasites in Snails in Tibet[D]. Xizang: Xizang University, 2020.
Galba spp.	94.3554	29.6947	Zhou L.Serological investigation of fasciola hepatica in yaks and Tibetan sheep on the Qinghai-Tibet Plateau, and identification of parasites in Snails in Tibet[D]. Xizang: Xizang University, 2020.
Galba spp.	95.7063	29.8786	Zhou L.Serological investigation of fasciola hepatica in yaks and Tibetan sheep on the Qinghai-Tibet Plateau, and identification of parasites in Snails in Tibet[D]. Xizang: Xizang University, 2020.
Galba spp.	100.272	25.707	Li T, Fang W, Li K, et al. Study on Effect of Temperature on Fasciola Hepatica's Development in Galba Pervia[J].Parasitic diseases and infectious diseases. 2016, 14(01): 20-22.
Galba spp.	100.586	25.861	Li T, Fang W, Li K, et al. Study on Effect of Temperature on Fasciola Hepatica's Development in Galba Pervia[J].Parasitic diseases and infectious diseases. 2016, 14(01): 20-22.
Galba spp.	108.33	22.7981	Yang L. The investigation of Trematode in Galba pervia and Morphology develpment[D]. Guangxi: Guangxi University.2015.
Galba spp.	109.475	24.3962	Yang L. The investigation of Trematode in Galba pervia and Morphology develpment[D]. Guangxi: Guangxi University.2015.
Galba spp.	110.311	25.3005	Yang L. The investigation of Trematode in Galba pervia and Morphology develpment[D]. Guangxi: Guangxi University.2015.
Galba spp.	110.151	25.2456	Guo J. The investigation of Fluke and the study of Biolopy among Galba Pervia[D]. Guangxi: Guangxi Unversity. 2013.
Galba spp.	110.253	22.6596	Guo J. The investigation of Fluke and the study of Biolopy among Galba Pervia[D]. Guangxi: Guangxi Unversity. 2013.
Galba spp.	108.684	22.0461	Guo J. The investigation of Fluke and the study of Biolopy among Galba Pervia[D]. Guangxi: Guangxi Unversity. 2013.
Galba spp.	110.172	25.1787	Guo J. The investigation of Fluke and the study of Biolopy among Galba Pervia[D]. Guangxi: Guangxi Unversity. 2013.
Galba spp.	108.3	22.8603	Wang D. The Epidemiology of Guangxi, Life cycle in intermediate host and Taxonomy of Fasciola spp.[D]. Guangxi: Guangxi University. 2006.
Galba spp.	102.962	29.99	Yang Guangyou. Biological Studies on Four Freshwater Snails in the Surrounding Areas of Ya'an City [J]. Sichuan Animal Husbandry and Veterinary Medicine, 1994, (04): 21-22.
Galba spp.	108.529	35.7706	Zhang Chongxin, Liu Tianbin, Shang Mantang. Investigation on Species and Natural Infection Status of Turritopsis dohrnii in Zijiliang Area [J]. Gansu Animal Husbandry and Veterinary Medicine, 1994, (06): 14.
Galba spp.	102	25.2	GBIF
Galba spp.	99.9	25.7	GBIF
Galba spp.	102.7	25	GBIF
Galba spp.	104.7	38.1	GBIF
Galba spp.	100.576	25.7442	Wang S, Wang H, Luo B, et al. Molluscicidal effect of WPN and MNSC on Lymnaea[J].Chinese Journal of Schistosomiasis Control and Prevention. 2013, 25(01): 61-63.
Galba spp.	100.57	25.8857	Wang S, Wang H, Luo B, et al. Molluscicidal effect of WPN and MNSC on Lymnaea[J].Chinese Journal of Schistosomiasis Control and Prevention. 2013, 25(01): 61-63.
Galba spp.	115.594	28.4326	Zhang Wenbo, Zhou Jivie, Li Lin, et al. Investigation on the infection status of Paragonimus westermani metacercariae in the liver of the terrestrial snail Pomacea canaliculata in the suburbs of Ga'an City, Jiangxi Province [J]. Chinese Journal of Veterinary Medicine, 2011, 47(11): 42-44.
Galba spp.	103.031	24.9382	Li B, Zhao P, Chen J, et al. Effect of the soaking solution of Eupatoeium japonicum on River Snail-killing[J]. Anhui Agricultural Sciences. 2009, 37(09): 4069-4070.
Galba spp.	117.193	32.612	Shen S, Gui H, Zhang M, et al. Ecological study on snails (Lymnaeidae) in huainan section of the huaihe River[J]. Journal of Applied and Environmental Biology. 2005, (05): 45-47.
